# Supplementary material for: A comparative study of different standards of iron supplementation in pregnant women with iron deficiency in plateau area: A retrospective cohort study from a single center in China
Source: Medicine (Baltimore). 2026 May 12;104(49):e46327. doi: 10.1097/MD.0000000000046327 (PMC12688737; doi:10.1097/MD.0000000000046327)
Supplement: Supplementary file 1 [file medi-104-e46327-s001.xlsx]

## Sheet: 第一组
Group number	Instructions for grouping	Clinic No.	Age	BMI before Delivery	Number of pregnancies	Gestational age at delivery	Serum ferritin in early pregnancy	Hemoglobin in early pregnancy	Hemoglobin 3 days before delivery	Pregnant women with anemia before delivery	Gestational age at initiation of iron supplementation	Follow-up time (weeks)	SF≥30μg/L 3 days before delivery	Hypertension in Pregnancy	Gestational diabetes mellitus	Postpartum Hemorrhage	Blood transfusion at delivery and postpartum	Asphyxia neonatorum	Low birth weight infants	Preterm birth
1	Iron supplementation was started with SF < 30μg/L	1	23	22.8	3	39	15.4	120	98	1	8	40	0	0	0	0	0	0	0	0
2	Iron supplementation was started with Hb < 120g/L	2	23	24.8	3	40	14.6	122	98	1	20	40	0	0	0	0	0	0	0	0
1	Iron supplementation was started with SF < 30μg/L	3	33	23.8	4	38	4.6	115	99	1	9	40	0	0	0	0	0	0	0	0
2	Iron supplementation was started with Hb < 120g/L	4	27	23.8	2	38	2.8	110	100	1	10	40	0	0	0	0	0	0	0	0
2	Iron supplementation was started with Hb < 120g/L	5	36	24.9	5	38	15.1	120	101	1	20	40	0	0	0	0	0	0	0	0
2	Iron supplementation was started with Hb < 120g/L	6	28	26.8	2	39	19.1	121	101	1	20	40	0	0	0	0	0	0	0	0
2	Iron supplementation was started with Hb < 120g/L	7	30	24.8	4	40	24.1	129	101	1	20	40	0	0	1	0	0	0	0	0
2	Iron supplementation was started with Hb < 120g/L	8	31	26.7	3	37	5	110	102	1	10	40	0	0	0	0	0	0	0	0
1	Iron supplementation was started with SF < 30μg/L	9	29	30.2	3	38	10.1	114	102	1	10	40	0	0	1	0	0	0	1	0
1	Iron supplementation was started with SF < 30μg/L	10	31	32.8	3	39	11.8	120	102	1	12	40	0	0	1	0	0	0	0	0
1	Iron supplementation was started with SF < 30μg/L	11	33	23.8	3	39	6.2	120	102	1	9	40	0	0	0	0	0	0	0	0
1	Iron supplementation was started with SF < 30μg/L	12	41	31.5	6	39	27.7	122	102	1	9	40	0	0	1	0	0	0	0	0
1	Iron supplementation was started with SF < 30μg/L	13	26	21.5	2	39	20.1	122	102	1	10	40	0	0	0	0	0	0	0	0
2	Iron supplementation was started with Hb < 120g/L	14	21	27.8	1	36	13.5	120	102	1	20	40	0	0	0	0	0	0	0	1
2	Iron supplementation was started with Hb < 120g/L	15	26	24.3	2	38	20.1	122	102	1	20	40	0	0	0	0	0	0	0	0
2	Iron supplementation was started with Hb < 120g/L	16	27	25.8	3	39	17.5	122	102	1	20	40	0	0	0	1	0	1	1	0
2	Iron supplementation was started with Hb < 120g/L	17	35	25.9	6	39	10	122	102	1	20	40	0	0	0	0	0	0	0	0
2	Iron supplementation was started with Hb < 120g/L	18	31	24.8	3	38	20.4	129	102	1	20	40	0	0	0	0	0	0	0	0
1	Iron supplementation was started with SF < 30μg/L	19	31	22.9	3	38	11.3	114	103	1	10	40	0	1	0	0	0	0	0	0
1	Iron supplementation was started with SF < 30μg/L	20	34	24.3	5	39	9.1	120	103	1	10	40	0	0	0	0	0	0	0	0
2	Iron supplementation was started with Hb < 120g/L	21	30	23.8	5	38	8.1	120	103	1	20	40	0	0	1	0	0	0	0	0
2	Iron supplementation was started with Hb < 120g/L	22	28	25.9	1	38	16.6	122	103	1	20	40	0	0	0	0	0	0	0	0
2	Iron supplementation was started with Hb < 120g/L	23	36	23.8	5	39	24.7	123	103	1	20	40	0	0	0	0	0	0	0	0
2	Iron supplementation was started with Hb < 120g/L	24	30	24.7	4	38	21.2	129	103	1	20	40	0	0	1	0	0	0	0	0
2	Iron supplementation was started with Hb < 120g/L	25	25	23.8	2	39	10.7	120	104	1	20	40	0	0	0	0	0	0	0	0
2	Iron supplementation was started with Hb < 120g/L	26	38	26.8	3	39	13.4	122	104	1	20	40	0	0	0	0	0	0	0	0
2	Iron supplementation was started with Hb < 120g/L	27	32	23.7	3	38	11.2	115	105	1	9	40	0	0	0	0	0	0	0	0
2	Iron supplementation was started with Hb < 120g/L	28	30	25.8	3	38	18.6	120	105	1	20	40	0	0	0	0	0	0	0	0
2	Iron supplementation was started with Hb < 120g/L	29	33	32.8	6	39	18	120	105	1	20	40	0	0	0	0	0	0	0	0
1	Iron supplementation was started with SF < 30μg/L	30	33	30.2	4	39	13	125	105	1	8	40	0	0	0	0	0	0	0	0
1	Iron supplementation was started with SF < 30μg/L	31	32	27.9	2	38	23	126	105	1	12	40	0	0	0	0	0	0	0	0
2	Iron supplementation was started with Hb < 120g/L	32	29	24.8	3	40	18.1	121	105	1	20	40	0	0	0	0	0	0	0	0
2	Iron supplementation was started with Hb < 120g/L	33	30	24.7	3	39	16.7	123	105	1	24	40	0	0	0	0	0	0	0	0
2	Iron supplementation was started with Hb < 120g/L	34	35	23.8	4	34	14.9	123	105	1	20	40	0	0	0	0	0	0	0	1
2	Iron supplementation was started with Hb < 120g/L	35	29	22.9	4	38	14.4	124	105	1	20	40	0	0	0	0	0	0	0	0
2	Iron supplementation was started with Hb < 120g/L	36	35	28.9	4	39	26.6	125	105	1	20	40	0	0	0	0	0	0	0	0
2	Iron supplementation was started with Hb < 120g/L	37	24	24.9	2	38	20.3	125	105	1	20	40	0	0	0	0	0	0	0	0
2	Iron supplementation was started with Hb < 120g/L	38	31	24.8	4	40	20	125	105	1	20	40	0	0	0	0	0	0	0	0
2	Iron supplementation was started with Hb < 120g/L	39	31	24.8	3	40	18.8	126	105	1	20	40	0	0	0	0	0	0	0	0
2	Iron supplementation was started with Hb < 120g/L	40	31	24.8	4	40	23.2	128	105	1	20	40	0	0	0	0	0	0	0	0
2	Iron supplementation was started with Hb < 120g/L	41	29	23.8	1	40	28	133	105	1	20	40	0	0	0	0	0	0	0	0
2	Iron supplementation was started with Hb < 120g/L	42	37	25.9	4	40	7.7	115	106	1	11	40	0	0	0	0	0	0	0	0
2	Iron supplementation was started with Hb < 120g/L	43	29	27.5	4	38	11.5	120	106	1	20	40	0	1	1	0	0	1	0	0
2	Iron supplementation was started with Hb < 120g/L	44	35	25.8	5	34	22.1	126	106	1	20	40	0	0	0	0	0	0	0	1
2	Iron supplementation was started with Hb < 120g/L	45	29	23.8	3	38	13.7	126	106	1	20	40	0	0	0	0	0	0	0	0
2	Iron supplementation was started with Hb < 120g/L	46	35	27.9	4	39	28.9	132	106	1	20	40	0	1	1	1	0	1	0	0
1	Iron supplementation was started with SF < 30μg/L	47	31	25.8	4	39	11.2	120	107	1	9	40	0	0	0	0	0	0	0	0
2	Iron supplementation was started with Hb < 120g/L	48	33	24.8	5	38	14.1	120	107	1	20	40	0	0	0	0	0	0	0	0
2	Iron supplementation was started with Hb < 120g/L	49	30	23.8	3	38	13	120	107	1	20	40	0	0	0	0	0	0	0	0
2	Iron supplementation was started with Hb < 120g/L	50	23	23.6	1	38	12.1	125	107	1	20	40	0	0	0	0	0	0	0	0
2	Iron supplementation was started with Hb < 120g/L	51	32	23.5	4	35	29.1	127	107	1	20	40	0	1	0	1	1	1	1	1
2	Iron supplementation was started with Hb < 120g/L	52	36	22.9	4	34	27.4	127	107	1	20	40	0	0	0	0	0	0	0	1
2	Iron supplementation was started with Hb < 120g/L	53	23	25.8	2	39	18.8	127	107	1	24	12	0	0	0	1	1	0	0	0
2	Iron supplementation was started with Hb < 120g/L	54	37	22.3	6	38	29.8	129	107	1	20	40	0	0	0	0	0	0	1	0
2	Iron supplementation was started with Hb < 120g/L	55	29	31.5	2	39	27.4	137	107	1	20	40	0	0	0	0	0	0	0	0
2	Iron supplementation was started with Hb < 120g/L	56	29	24.8	2	35	8.38	116	108	1	12	40	0	1	0	1	0	1	1	1
2	Iron supplementation was started with Hb < 120g/L	57	31	24.8	3	39	23.7	120	108	1	20	40	0	0	0	0	0	0	0	0
2	Iron supplementation was started with Hb < 120g/L	58	28	23.8	2	38	18.2	120	108	1	24	40	0	0	0	0	0	0	0	0
2	Iron supplementation was started with Hb < 120g/L	59	28	24.8	1	39	17.7	120	108	1	20	40	0	0	0	1	0	0	0	0
2	Iron supplementation was started with Hb < 120g/L	60	27	25.8	1	38	16.5	120	108	1	24	40	0	0	0	0	0	0	0	0
1	Iron supplementation was started with SF < 30μg/L	61	28	24.8	5	38	19.8	123	108	1	12	40	0	0	0	0	0	0	0	0
2	Iron supplementation was started with Hb < 120g/L	62	27	23.6	2	37	14.6	120	108	1	20	40	0	0	0	0	0	0	0	0
2	Iron supplementation was started with Hb < 120g/L	63	26	30.8	1	37	12.7	120	108	1	20	40	0	0	1	0	0	0	0	0
2	Iron supplementation was started with Hb < 120g/L	64	39	22.8	4	36	12.4	120	108	1	20	40	0	0	0	0	0	0	0	1
2	Iron supplementation was started with Hb < 120g/L	65	27	24.3	2	39	11.5	120	108	1	20	40	0	0	0	0	0	0	0	0
2	Iron supplementation was started with Hb < 120g/L	66	34	30.2	3	40	11.2	120	108	1	20	40	0	0	0	0	0	0	0	0
2	Iron supplementation was started with Hb < 120g/L	67	26	25.8	3	38	11	120	108	1	20	40	0	0	0	0	0	0	0	0
2	Iron supplementation was started with Hb < 120g/L	68	29	24.8	1	40	26.5	121	108	1	20	40	0	0	0	0	0	0	0	0
2	Iron supplementation was started with Hb < 120g/L	69	40	27.8	4	38	16.9	121	108	1	20	40	0	0	0	0	0	0	0	0
2	Iron supplementation was started with Hb < 120g/L	70	31	25.8	3	38	20.3	127	108	1	20	40	0	0	0	0	0	0	0	0
2	Iron supplementation was started with Hb < 120g/L	71	31	25.8	3	38	28.6	128	108	1	20	40	0	0	0	0	0	0	0	0
2	Iron supplementation was started with Hb < 120g/L	72	23	23.5	1	38	28.5	128	108	1	24	40	0	0	0	0	0	0	0	0
2	Iron supplementation was started with Hb < 120g/L	73	33	30.2	3	39	26	128	108	1	20	40	0	0	0	0	0	0	1	0
2	Iron supplementation was started with Hb < 120g/L	74	33	25.9	3	40	27	129	108	1	20	40	0	0	0	0	0	0	0	0
2	Iron supplementation was started with Hb < 120g/L	75	32	24.8	4	39	26	130	108	1	20	40	0	0	0	0	0	0	0	0
2	Iron supplementation was started with Hb < 120g/L	76	30	24.8	3	38	28.4	134	108	1	20	40	0	0	0	0	0	0	0	0
2	Iron supplementation was started with Hb < 120g/L	77	38	23.5	4	39	17.7	120	109	1	20	40	0	0	0	0	0	0	0	0
2	Iron supplementation was started with Hb < 120g/L	78	28	24.8	2	38	15.8	120	109	1	20	40	0	0	1	0	0	0	0	0
1	Iron supplementation was started with SF < 30μg/L	79	25	23.7	3	39	6.6	113	109	1	12	40	0	0	0	0	0	0	0	0
1	Iron supplementation was started with SF < 30μg/L	80	24	23.5	1	39	12.5	126	109	1	9	40	0	0	0	0	0	0	0	0
2	Iron supplementation was started with Hb < 120g/L	81	30	22.9	4	38	11.7	120	109	1	20	40	0	0	0	0	0	0	1	0
2	Iron supplementation was started with Hb < 120g/L	82	29	23.5	1	36	22.1	123	109	1	20	40	0	1	0	1	1	1	1	1
2	Iron supplementation was started with Hb < 120g/L	83	33	28.9	5	39	20.1	128	109	1	20	40	0	0	0	0	0	0	0	0
2	Iron supplementation was started with Hb < 120g/L	84	30	24.8	4	38	26.1	129	109	1	24	40	0	0	0	0	0	0	0	0
2	Iron supplementation was started with Hb < 120g/L	85	37	23.8	8	37	21.8	129	109	1	20	40	0	0	0	0	0	0	0	0
2	Iron supplementation was started with Hb < 120g/L	86	31	25.7	4	38	21.2	129	109	1	20	40	0	0	1	0	0	0	0	0
2	Iron supplementation was started with Hb < 120g/L	87	30	23.5	4	38	26.6	130	109	1	20	40	0	0	0	0	0	0	0	0
2	Iron supplementation was started with Hb < 120g/L	88	39	29.8	3	38	28.9	120	110	1	20	40	0	0	0	0	0	0	0	0
2	Iron supplementation was started with Hb < 120g/L	89	27	25.8	2	38	25.2	120	110	1	24	40	0	0	0	0	0	0	0	0
2	Iron supplementation was started with Hb < 120g/L	90	35	23.8	1	38	20	120	110	1	20	40	0	0	0	0	0	0	0	0
2	Iron supplementation was started with Hb < 120g/L	91	32	24.8	4	40	18.3	120	110	1	20	40	0	0	1	0	0	0	0	0
2	Iron supplementation was started with Hb < 120g/L	92	30	23.6	4	39	16.9	120	110	1	24	40	0	0	0	0	0	0	0	0
2	Iron supplementation was started with Hb < 120g/L	93	27	23.6	3	39	15.4	120	110	1	24	40	0	0	0	0	0	0	0	0
1	Iron supplementation was started with SF < 30μg/L	94	31	22.3	3	40	8.1	115	110	1	8	40	0	0	0	0	0	0	0	0
1	Iron supplementation was started with SF < 30μg/L	95	25	30.2	2	38	12.2	120	110	1	12	40	0	0	0	0	0	0	0	0
1	Iron supplementation was started with SF < 30μg/L	96	27	22.3	4	40	7.3	120	110	1	8	40	0	0	0	0	0	0	0	0
1	Iron supplementation was started with SF < 30μg/L	97	36	26.8	4	39	6.3	120	110	1	9	40	0	0	0	0	0	0	0	0
1	Iron supplementation was started with SF < 30μg/L	98	26	22.8	3	38	19.1	124	110	1	9	8	1	0	0	0	0	0	0	0
2	Iron supplementation was started with Hb < 120g/L	99	27	24.8	4	38	27	124	110	1	20	40	0	0	0	0	0	0	0	0
2	Iron supplementation was started with Hb < 120g/L	100	33	25.8	5	39	26.8	124	110	1	20	40	0	0	1	0	0	0	0	0
2	Iron supplementation was started with Hb < 120g/L	101	27	23.8	2	38	21.1	126	110	1	20	40	0	0	0	0	0	0	0	0
2	Iron supplementation was started with Hb < 120g/L	102	25	24.8	2	40	20.5	129	110	1	20	40	0	0	0	0	0	0	0	0
2	Iron supplementation was started with Hb < 120g/L	103	32	23.8	1	36	26.8	130	110	1	20	40	0	0	0	0	0	0	0	1
2	Iron supplementation was started with Hb < 120g/L	104	35	24.8	6	39	23.3	130	110	1	20	40	0	0	0	0	0	0	0	0
2	Iron supplementation was started with Hb < 120g/L	105	29	24.8	3	39	22.9	130	110	1	20	40	0	0	1	0	0	0	0	0
2	Iron supplementation was started with Hb < 120g/L	106	28	31.5	1	38	22.1	130	110	1	20	40	0	0	1	0	0	0	0	0
2	Iron supplementation was started with Hb < 120g/L	107	31	23.8	5	39	21.8	130	110	1	20	40	0	0	0	0	0	0	0	0
2	Iron supplementation was started with Hb < 120g/L	108	32	23.8	3	40	21.2	130	110	1	24	40	0	0	0	0	0	0	0	0
2	Iron supplementation was started with Hb < 120g/L	109	33	26.7	4	37	17.7	130	110	1	20	40	0	0	1	0	0	0	0	0
2	Iron supplementation was started with Hb < 120g/L	110	31	24.3	3	38	27.6	140	110	1	20	40	0	0	0	0	0	0	0	0
2	Iron supplementation was started with Hb < 120g/L	111	28	24.7	1	38	23.8	121	111	0	20	40	0	0	0	0	0	0	0	0
2	Iron supplementation was started with Hb < 120g/L	112	25	23.7	1	38	19.5	121	111	0	28	40	0	0	0	0	0	0	0	0
2	Iron supplementation was started with Hb < 120g/L	113	28	25.8	1	38	14.3	121	111	0	20	40	0	0	0	0	0	0	0	0
2	Iron supplementation was started with Hb < 120g/L	114	31	24.9	4	39	23.1	125	111	0	32	40	0	0	0	0	0	0	0	0
2	Iron supplementation was started with Hb < 120g/L	115	30	24.7	4	38	28.6	131	111	0	24	40	0	0	0	0	0	0	0	0
2	Iron supplementation was started with Hb < 120g/L	116	26	23.8	1	35	28.5	131	111	0	20	40	0	0	0	0	0	0	0	1
2	Iron supplementation was started with Hb < 120g/L	117	32	23.6	4	39	26.9	131	111	0	24	40	0	0	0	0	0	0	0	0
2	Iron supplementation was started with Hb < 120g/L	118	35	24.9	4	39	26.7	131	111	0	20	40	0	0	0	0	0	0	0	0
2	Iron supplementation was started with Hb < 120g/L	119	28	23.5	2	38	26.1	131	111	0	28	40	0	0	0	0	0	0	0	0
2	Iron supplementation was started with Hb < 120g/L	120	28	23.7	2	38	24	131	111	0	20	40	0	0	0	0	0	0	0	0
2	Iron supplementation was started with Hb < 120g/L	121	26	24.7	2	38	23.7	131	111	0	32	40	0	0	0	1	0	1	0	0
2	Iron supplementation was started with Hb < 120g/L	122	28	23.7	2	38	23.2	131	111	0	28	40	0	1	0	1	0	1	0	0
2	Iron supplementation was started with Hb < 120g/L	123	36	24.9	3	39	22.8	131	111	0	20	40	0	0	0	0	0	0	0	0
2	Iron supplementation was started with Hb < 120g/L	124	29	23.8	2	33	22.7	131	111	0	20	40	0	0	0	0	0	0	0	1
2	Iron supplementation was started with Hb < 120g/L	125	36	27.5	6	38	18.1	131	111	0	24	40	0	0	0	0	0	0	0	0
2	Iron supplementation was started with Hb < 120g/L	126	28	24.8	2	40	21.8	120	112	0	24	40	0	0	1	0	0	0	1	0
1	Iron supplementation was started with SF < 30μg/L	127	31	29.8	4	39	4.1	116	112	0	12	40	0	0	0	0	0	0	0	0
1	Iron supplementation was started with SF < 30μg/L	128	32	26.5	4	39	20.1	120	112	0	9	8	1	0	0	0	0	0	0	0
1	Iron supplementation was started with SF < 30μg/L	129	36	23.8	3	40	8.3	120	112	0	12	40	0	0	0	0	0	0	0	0
1	Iron supplementation was started with SF < 30μg/L	130	35	29.8	3	39	23.1	128	112	0	8	40	0	0	0	0	0	0	0	0
2	Iron supplementation was started with Hb < 120g/L	131	28	24.8	1	38	23.7	122	112	0	24	40	0	0	0	0	0	0	0	0
2	Iron supplementation was started with Hb < 120g/L	132	26	24.8	2	38	22	122	112	0	20	40	0	0	0	0	0	0	0	0
2	Iron supplementation was started with Hb < 120g/L	133	34	26.8	3	39	22.5	123	112	0	24	40	0	0	0	0	0	0	0	0
2	Iron supplementation was started with Hb < 120g/L	134	34	24.3	5	38	23.1	124	112	0	24	40	0	0	0	0	0	0	0	0
2	Iron supplementation was started with Hb < 120g/L	135	34	24.3	4	39	23.1	124	112	0	20	40	0	0	0	0	0	0	0	0
2	Iron supplementation was started with Hb < 120g/L	136	26	24.8	1	40	24.6	125	112	0	24	40	0	0	0	0	0	0	0	0
2	Iron supplementation was started with Hb < 120g/L	137	31	29.8	4	40	22.3	126	112	0	20	40	0	0	0	0	0	0	0	0
2	Iron supplementation was started with Hb < 120g/L	138	27	30.2	2	39	23.4	128	112	0	24	40	0	0	0	0	0	0	0	0
2	Iron supplementation was started with Hb < 120g/L	139	26	24.9	1	39	20.5	128	112	0	20	40	0	0	0	0	0	0	0	0
2	Iron supplementation was started with Hb < 120g/L	140	44	23.7	4	40	26.5	129	112	0	20	40	0	0	1	0	0	0	0	0
2	Iron supplementation was started with Hb < 120g/L	141	27	24.7	2	39	22.1	130	112	0	20	40	0	0	0	0	0	0	0	0
2	Iron supplementation was started with Hb < 120g/L	142	35	23.7	4	38	29.8	132	112	0	28	40	0	0	1	0	0	0	0	0
2	Iron supplementation was started with Hb < 120g/L	143	30	25.8	5	38	29	132	112	0	20	40	0	0	0	0	0	0	0	0
2	Iron supplementation was started with Hb < 120g/L	144	28	24.8	3	38	27.4	132	112	0	20	40	0	0	1	0	0	0	0	0
2	Iron supplementation was started with Hb < 120g/L	145	28	24.8	4	38	24.9	132	112	0	28	40	0	0	0	0	0	0	0	0
2	Iron supplementation was started with Hb < 120g/L	146	28	24.8	3	38	15.5	132	112	0	28	40	0	0	1	0	0	0	0	0
2	Iron supplementation was started with Hb < 120g/L	147	32	23.8	4	38	26.5	137	112	0	28	40	0	0	0	0	0	0	0	0
1	Iron supplementation was started with SF < 30μg/L	148	35	23.8	6	39	16.5	120	113	0	12	40	0	0	1	0	0	0	0	0
1	Iron supplementation was started with SF < 30μg/L	149	30	24.8	4	39	23.6	128	113	0	10	4	1	0	0	0	0	0	0	0
2	Iron supplementation was started with Hb < 120g/L	150	33	25.8	5	32	20.7	123	113	0	20	40	0	0	0	0	0	0	0	1
2	Iron supplementation was started with Hb < 120g/L	151	26	23.6	1	39	20.6	123	113	0	24	40	0	0	0	0	0	0	0	0
2	Iron supplementation was started with Hb < 120g/L	152	28	24.9	1	38	11.1	123	113	0	24	40	0	0	0	0	0	0	0	0
2	Iron supplementation was started with Hb < 120g/L	153	27	25.8	2	38	23	128	113	0	24	40	0	0	0	0	0	0	0	0
2	Iron supplementation was started with Hb < 120g/L	154	34	26.7	3	38	25.4	133	113	0	20	40	0	0	0	0	0	0	0	0
1	Iron supplementation was started with SF < 30μg/L	155	37	24.3	3	37	11.8	120	114	0	9	40	0	0	0	0	0	0	0	0
1	Iron supplementation was started with SF < 30μg/L	156	24	23.8	2	39	10.2	120	114	0	9	40	0	0	0	0	0	0	0	0
2	Iron supplementation was started with Hb < 120g/L	157	32	23.6	3	39	28.5	124	114	0	20	40	0	0	0	0	0	0	0	0
2	Iron supplementation was started with Hb < 120g/L	158	35	24.9	7	38	27.9	124	114	0	20	40	0	0	0	0	0	0	1	0
2	Iron supplementation was started with Hb < 120g/L	159	29	23.8	2	38	27.4	124	114	0	24	40	0	0	0	0	0	0	0	0
2	Iron supplementation was started with Hb < 120g/L	160	22	31.5	1	40	26	124	114	0	24	40	0	0	1	0	0	0	0	0
2	Iron supplementation was started with Hb < 120g/L	161	33	24.7	6	38	25.2	124	114	0	24	40	0	0	1	0	0	0	0	0
2	Iron supplementation was started with Hb < 120g/L	162	27	23.6	2	38	24.5	124	114	0	24	40	0	0	0	0	0	0	0	0
2	Iron supplementation was started with Hb < 120g/L	163	26	24.8	3	40	23.9	124	114	0	20	40	0	1	0	1	1	1	0	0
2	Iron supplementation was started with Hb < 120g/L	164	33	23.7	4	39	23.5	124	114	0	24	40	0	0	0	0	0	0	0	0
2	Iron supplementation was started with Hb < 120g/L	165	31	24.3	3	39	23.4	124	114	0	20	40	0	0	0	0	0	0	0	0
2	Iron supplementation was started with Hb < 120g/L	166	31	24.8	4	38	22.1	124	114	0	24	40	0	0	0	0	0	0	0	0
2	Iron supplementation was started with Hb < 120g/L	167	32	22.9	3	37	15.3	124	114	0	20	40	0	0	0	0	0	0	0	0
2	Iron supplementation was started with Hb < 120g/L	168	30	23.8	3	38	10.8	124	114	0	20	40	0	0	0	0	0	0	0	0
2	Iron supplementation was started with Hb < 120g/L	169	36	32.8	3	40	28.5	134	114	0	24	40	0	0	0	0	0	0	0	0
2	Iron supplementation was started with Hb < 120g/L	170	37	23.8	4	38	25.4	134	114	0	28	40	0	0	0	0	0	0	0	0
2	Iron supplementation was started with Hb < 120g/L	171	34	23.5	6	38	22.5	134	114	0	24	40	0	0	0	0	0	0	0	0
2	Iron supplementation was started with Hb < 120g/L	172	31	23.8	3	40	12	120	115	0	24	40	0	0	0	0	0	0	0	0
1	Iron supplementation was started with SF < 30μg/L	173	32	24.8	1	38	5	117	115	0	12	40	0	0	0	0	0	0	0	0
1	Iron supplementation was started with SF < 30μg/L	174	21	23.5	1	38	17.3	120	115	0	9	40	0	0	0	0	0	0	0	0
1	Iron supplementation was started with SF < 30μg/L	175	25	23.3	3	39	15.5	120	115	0	8	12	1	0	0	0	0	0	0	0
1	Iron supplementation was started with SF < 30μg/L	176	25	23.5	2	39	12.4	120	115	0	9	40	0	0	0	0	0	0	0	0
1	Iron supplementation was started with SF < 30μg/L	177	30	25.8	3	39	11.7	120	115	0	8	40	0	0	0	0	0	0	0	0
1	Iron supplementation was started with SF < 30μg/L	178	31	24.7	1	34	7.5	120	115	0	12	40	0	0	0	1	0	1	0	1
1	Iron supplementation was started with SF < 30μg/L	179	28	23.8	5	38	25.7	121	115	0	8	4	1	0	0	0	0	0	0	0
1	Iron supplementation was started with SF < 30μg/L	180	26	23.7	2	39	13.8	122	115	0	8	40	0	0	0	0	0	0	0	0
1	Iron supplementation was started with SF < 30μg/L	181	31	24.8	3	38	18	123	115	0	12	12	1	0	0	0	0	0	0	0
1	Iron supplementation was started with SF < 30μg/L	182	25	24.9	2	38	16.3	123	115	0	12	12	1	0	0	0	0	0	0	0
1	Iron supplementation was started with SF < 30μg/L	183	32	32.8	4	38	7.7	126	115	0	10	40	0	0	0	0	0	0	0	0
1	Iron supplementation was started with SF < 30μg/L	184	25	22.9	3	38	25.2	127	115	0	9	4	1	0	0	0	0	0	0	0
1	Iron supplementation was started with SF < 30μg/L	185	36	24.8	3	40	16.9	127	115	0	10	12	1	0	0	0	0	0	0	0
2	Iron supplementation was started with Hb < 120g/L	186	36	23.6	6	38	19.4	124	115	0	24	40	0	0	0	0	0	0	0	0
2	Iron supplementation was started with Hb < 120g/L	187	32	31.5	3	40	28.2	125	115	0	24	40	0	0	1	0	0	0	0	0
2	Iron supplementation was started with Hb < 120g/L	188	29	27.5	4	39	27	125	115	0	20	40	0	0	0	0	0	0	0	0
2	Iron supplementation was started with Hb < 120g/L	189	27	24.8	3	38	26.8	125	115	0	24	40	0	0	0	0	0	0	0	0
2	Iron supplementation was started with Hb < 120g/L	190	27	24.9	1	38	25.9	125	115	0	32	40	0	0	0	0	0	0	0	0
2	Iron supplementation was started with Hb < 120g/L	191	27	23.7	2	40	23.4	125	115	0	24	40	0	0	0	0	0	0	1	0
2	Iron supplementation was started with Hb < 120g/L	192	28	22.9	2	36	22.3	125	115	0	24	40	0	0	0	0	0	0	0	1
2	Iron supplementation was started with Hb < 120g/L	193	24	25.9	3	40	22.2	125	115	0	24	40	0	0	0	0	0	0	0	0
2	Iron supplementation was started with Hb < 120g/L	194	24	27.9	2	39	22	125	115	0	24	40	0	0	0	0	0	0	0	0
2	Iron supplementation was started with Hb < 120g/L	195	27	23.8	1	36	21.1	125	115	0	28	40	0	1	0	1	0	1	1	1
2	Iron supplementation was started with Hb < 120g/L	196	26	24.8	3	38	20	125	115	0	20	40	0	0	1	0	0	0	0	0
2	Iron supplementation was started with Hb < 120g/L	197	25	24.8	1	39	25.8	127	115	0	24	40	0	0	0	0	0	0	0	0
2	Iron supplementation was started with Hb < 120g/L	198	33	26.7	3	38	27.2	129	115	0	20	40	0	0	0	0	0	0	0	0
2	Iron supplementation was started with Hb < 120g/L	199	34	23.8	4	38	21.8	129	115	0	24	40	0	0	0	0	0	0	0	0
2	Iron supplementation was started with Hb < 120g/L	200	30	24.8	4	38	19.5	129	115	0	20	40	0	0	1	0	0	0	0	0
2	Iron supplementation was started with Hb < 120g/L	201	35	31.5	4	35	19	129	115	0	20	40	0	0	0	0	0	0	0	1
2	Iron supplementation was started with Hb < 120g/L	202	34	22.3	4	38	26.9	135	115	0	20	40	0	1	0	1	1	1	0	0
2	Iron supplementation was started with Hb < 120g/L	203	25	24.3	1	39	26.8	135	115	0	32	40	0	0	0	0	0	0	0	0
2	Iron supplementation was started with Hb < 120g/L	204	30	25.8	4	40	25.1	135	115	0	24	40	0	0	0	0	0	0	0	0
2	Iron supplementation was started with Hb < 120g/L	205	24	24.8	2	38	21.8	135	115	0	24	40	0	0	0	0	0	0	0	0
2	Iron supplementation was started with Hb < 120g/L	206	33	23.6	5	38	25	136	115	0	32	40	0	0	1	0	0	0	0	0
2	Iron supplementation was started with Hb < 120g/L	207	21	24.8	1	36	29.3	145	115	0	28	40	0	1	1	0	0	0	0	1
1	Iron supplementation was started with SF < 30μg/L	208	28	24.8	5	38	23.4	121	116	0	8	4	1	0	0	0	0	0	0	0
1	Iron supplementation was started with SF < 30μg/L	209	33	26.5	4	40	28.5	126	116	0	12	4	1	0	0	0	0	0	0	0
2	Iron supplementation was started with Hb < 120g/L	210	40	24.9	3	39	28.2	126	116	0	24	40	0	0	0	0	0	0	0	0
2	Iron supplementation was started with Hb < 120g/L	211	27	23.6	1	38	27.7	126	116	0	28	40	0	0	0	0	0	0	0	0
2	Iron supplementation was started with Hb < 120g/L	212	31	25.8	4	38	23.8	126	116	0	24	40	0	0	0	0	0	0	0	0
2	Iron supplementation was started with Hb < 120g/L	213	33	24.8	3	39	21.8	126	116	0	24	40	0	0	0	0	0	0	0	0
2	Iron supplementation was started with Hb < 120g/L	214	37	23.6	4	39	21.1	126	116	0	24	40	0	0	0	0	0	0	0	0
2	Iron supplementation was started with Hb < 120g/L	215	24	24.7	1	40	28.4	136	116	0	32	40	0	0	0	0	0	0	0	0
2	Iron supplementation was started with Hb < 120g/L	216	23	23.8	2	36	28	136	116	0	28	40	0	0	0	0	0	0	0	1
2	Iron supplementation was started with Hb < 120g/L	217	27	23.6	2	39	26.2	136	116	0	20	40	0	0	0	0	0	0	0	0
2	Iron supplementation was started with Hb < 120g/L	218	42	25.8	3	38	27	146	116	0	20	40	0	0	1	0	0	0	0	0
2	Iron supplementation was started with Hb < 120g/L	219	29	24.8	1	38	26	146	116	0	24	40	0	0	0	0	0	0	0	0
1	Iron supplementation was started with SF < 30μg/L	220	24	23.7	2	40	27.2	127	117	0	9	4	1	0	0	0	0	0	0	0
2	Iron supplementation was started with Hb < 120g/L	221	33	24.8	5	39	24.5	127	117	0	24	40	0	0	0	0	0	0	0	0
2	Iron supplementation was started with Hb < 120g/L	222	23	24.8	2	39	24.4	127	117	0	24	40	0	0	0	0	0	0	0	0
2	Iron supplementation was started with Hb < 120g/L	223	27	26.7	2	38	23	127	117	0	24	40	0	0	0	0	0	0	0	0
2	Iron supplementation was started with Hb < 120g/L	224	27	24.7	3	40	22.7	127	117	0	24	40	0	0	0	0	0	0	0	0
2	Iron supplementation was started with Hb < 120g/L	225	26	22.9	1	38	22.1	127	117	0	24	40	0	0	1	0	0	0	0	0
2	Iron supplementation was started with Hb < 120g/L	226	30	23.7	4	38	21.1	127	117	0	20	40	0	0	0	0	0	0	0	0
2	Iron supplementation was started with Hb < 120g/L	227	37	24.3	4	38	20.4	127	117	0	24	40	0	0	0	0	0	0	0	0
2	Iron supplementation was started with Hb < 120g/L	228	28	22.9	2	38	12.8	127	117	0	28	40	0	0	0	0	0	0	0	0
2	Iron supplementation was started with Hb < 120g/L	229	29	24.7	1	38	29.7	137	117	0	24	40	0	0	0	0	0	0	0	0
2	Iron supplementation was started with Hb < 120g/L	230	40	25.8	3	38	29.6	137	117	0	20	40	0	0	0	0	0	0	0	0
2	Iron supplementation was started with Hb < 120g/L	231	29	24.3	1	38	24.1	137	117	0	32	40	0	0	0	0	0	0	0	0
2	Iron supplementation was started with Hb < 120g/L	232	24	23.6	1	39	23.3	137	117	0	24	40	0	0	0	0	0	0	0	0
2	Iron supplementation was started with Hb < 120g/L	233	31	23.8	5	39	20.3	137	117	0	32	40	0	0	0	0	0	0	0	0
2	Iron supplementation was started with Hb < 120g/L	234	32	23.8	3	40	24.5	147	117	0	24	40	0	0	1	0	0	0	0	0
1	Iron supplementation was started with SF < 30μg/L	235	27	24.8	4	39	9.1	120	118	0	8	40	0	0	1	0	0	0	0	0
1	Iron supplementation was started with SF < 30μg/L	236	38	26.7	4	38	27.6	121	118	0	10	4	1	0	0	0	0	0	0	0
1	Iron supplementation was started with SF < 30μg/L	237	25	23.8	2	38	19.6	121	118	0	10	12	1	0	0	0	0	0	0	0
1	Iron supplementation was started with SF < 30μg/L	238	24	22.3	1	38	29.7	122	118	0	10	40	0	0	0	0	0	0	0	0
1	Iron supplementation was started with SF < 30μg/L	239	35	27.8	5	38	27.2	122	118	0	10	4	1	0	0	0	0	0	0	0
1	Iron supplementation was started with SF < 30μg/L	240	32	31.5	5	38	26.9	122	118	0	10	4	1	0	1	0	0	0	0	0
1	Iron supplementation was started with SF < 30μg/L	241	28	23.8	2	39	22.7	122	118	0	9	4	0	0	0	0	0	0	0	0
1	Iron supplementation was started with SF < 30μg/L	242	29	24.8	2	38	27.9	123	118	0	12	4	1	0	0	0	0	0	0	0
1	Iron supplementation was started with SF < 30μg/L	243	35	24.8	3	38	12	123	118	0	10	40	0	0	1	0	0	0	0	0
1	Iron supplementation was started with SF < 30μg/L	244	28	23.8	2	39	13.3	124	118	0	9	40	0	0	0	0	0	0	0	0
1	Iron supplementation was started with SF < 30μg/L	245	28	24.8	5	39	23.8	125	118	0	10	4	1	0	0	0	0	0	0	0
1	Iron supplementation was started with SF < 30μg/L	246	34	25.8	5	39	23.3	128	118	0	12	4	1	0	0	0	0	0	0	0
1	Iron supplementation was started with SF < 30μg/L	247	29	23.7	4	39	22.6	128	118	0	10	8	1	0	0	0	0	0	0	0
1	Iron supplementation was started with SF < 30μg/L	248	36	25.8	5	37	25.9	130	118	0	9	4	1	0	0	0	0	0	0	0
2	Iron supplementation was started with Hb < 120g/L	249	23	32.8	2	40	27.7	128	118	0	24	40	0	0	0	0	0	0	0	0
2	Iron supplementation was started with Hb < 120g/L	250	31	27.8	3	40	26.7	128	118	0	20	12	1	0	0	0	0	0	0	0
2	Iron supplementation was started with Hb < 120g/L	251	29	23.8	2	39	24.8	128	118	0	28	40	0	0	1	0	0	0	0	0
2	Iron supplementation was started with Hb < 120g/L	252	34	24.8	6	39	23.9	128	118	0	24	40	0	0	0	0	0	0	0	0
2	Iron supplementation was started with Hb < 120g/L	253	31	23.6	5	39	23	128	118	0	32	40	0	0	0	0	0	0	0	0
2	Iron supplementation was started with Hb < 120g/L	254	29	22.9	3	38	21	128	118	0	24	40	0	0	0	0	0	0	0	0
2	Iron supplementation was started with Hb < 120g/L	255	27	31.5	1	40	20.3	128	118	0	24	40	0	0	0	0	0	0	0	0
2	Iron supplementation was started with Hb < 120g/L	256	29	24.9	1	36	28.7	138	118	0	24	40	0	0	0	0	0	0	0	1
2	Iron supplementation was started with Hb < 120g/L	257	33	23.6	3	40	28.1	138	118	0	24	40	0	1	0	1	0	1	0	0
2	Iron supplementation was started with Hb < 120g/L	258	33	23.7	4	39	26.2	138	118	0	24	40	0	0	1	0	0	0	0	0
2	Iron supplementation was started with Hb < 120g/L	259	32	24.8	5	39	25.7	138	118	0	28	40	0	0	1	0	0	0	0	0
1	Iron supplementation was started with SF < 30μg/L	260	33	24.3	3	38	28	121	119	0	10	4	1	0	0	0	0	0	0	0
1	Iron supplementation was started with SF < 30μg/L	261	28	24.3	2	40	25.5	122	119	0	9	4	1	0	0	0	0	0	0	0
1	Iron supplementation was started with SF < 30μg/L	262	31	27.9	1	34	22.5	122	119	0	10	4	1	0	0	0	0	0	1	1
1	Iron supplementation was started with SF < 30μg/L	263	26	22.8	2	39	21.2	122	119	0	9	8	1	0	0	0	0	0	0	0
1	Iron supplementation was started with SF < 30μg/L	264	35	23.8	4	40	21.6	124	119	0	12	8	1	0	1	0	0	0	0	0
1	Iron supplementation was started with SF < 30μg/L	265	24	24.8	1	38	24.1	125	119	0	9	4	1	0	0	0	0	0	0	0
1	Iron supplementation was started with SF < 30μg/L	266	30	24.7	3	39	24.1	125	119	0	12	4	1	0	0	0	0	0	0	0
1	Iron supplementation was started with SF < 30μg/L	267	27	24.8	1	36	23.3	132	119	0	9	40	0	0	0	0	0	0	0	1
2	Iron supplementation was started with Hb < 120g/L	268	26	29.8	1	38	23.7	128	119	0	24	40	0	0	0	0	0	0	0	0
2	Iron supplementation was started with Hb < 120g/L	269	30	24.3	4	37	29.7	129	119	0	24	40	0	0	0	0	0	0	0	0
2	Iron supplementation was started with Hb < 120g/L	270	37	30.2	2	38	27.3	129	119	0	24	40	0	0	0	0	0	0	1	0
2	Iron supplementation was started with Hb < 120g/L	271	33	23.5	4	38	26.7	129	119	0	24	12	0	1	1	0	0	0	0	0
2	Iron supplementation was started with Hb < 120g/L	272	28	24.8	3	38	24	129	119	0	24	40	0	0	0	0	0	0	0	0
2	Iron supplementation was started with Hb < 120g/L	273	28	32.8	2	38	22.5	129	119	0	24	40	0	0	0	0	0	0	1	0
2	Iron supplementation was started with Hb < 120g/L	274	42	23.7	3	38	11	129	119	0	24	8	1	0	0	0	0	0	1	0
2	Iron supplementation was started with Hb < 120g/L	275	34	28.9	5	38	26	138	119	0	24	40	0	0	0	0	0	0	0	0
2	Iron supplementation was started with Hb < 120g/L	276	25	25.8	1	38	28.4	139	119	0	24	40	0	0	0	1	1	0	1	0
2	Iron supplementation was started with Hb < 120g/L	277	34	23.6	4	39	28	139	119	0	28	40	0	0	0	0	0	0	0	0
2	Iron supplementation was started with Hb < 120g/L	278	27	27.8	1	36	26	139	119	0	24	40	0	0	0	0	0	0	0	1
2	Iron supplementation was started with Hb < 120g/L	279	28	23.6	1	36	23.7	120	120	0	28	12	1	0	0	0	0	0	0	1
2	Iron supplementation was started with Hb < 120g/L	280	27	23.5	2	39	15.9	120	120	0	24	40	0	0	0	0	0	0	0	0
2	Iron supplementation was started with Hb < 120g/L	281	23	24.8	1	40	24.3	122	120	0	24	40	0	0	0	0	0	0	0	0
1	Iron supplementation was started with SF < 30μg/L	282	33	23.7	4	38	20.5	120	120	0	8	8	1	0	0	0	0	0	0	0
1	Iron supplementation was started with SF < 30μg/L	283	30	24.8	1	40	28.6	121	120	0	10	4	1	0	0	0	0	0	0	0
1	Iron supplementation was started with SF < 30μg/L	284	32	27.8	4	39	27.8	121	120	0	10	8	1	0	0	0	0	0	1	0
1	Iron supplementation was started with SF < 30μg/L	285	30	25.8	3	38	15.6	121	120	0	9	12	1	0	0	0	0	0	0	0
1	Iron supplementation was started with SF < 30μg/L	286	29	26.7	4	38	28.5	122	120	0	9	4	1	0	0	0	0	0	0	0
1	Iron supplementation was started with SF < 30μg/L	287	37	23.7	3	38	26.2	122	120	0	9	4	1	0	0	0	0	0	0	0
1	Iron supplementation was started with SF < 30μg/L	288	27	24.7	2	38	25.6	122	120	0	8	4	1	0	0	0	0	0	0	0
1	Iron supplementation was started with SF < 30μg/L	289	28	24.8	2	38	25.2	123	120	0	8	4	1	0	0	0	0	0	0	0
1	Iron supplementation was started with SF < 30μg/L	290	28	23.7	2	38	24	123	120	0	10	4	1	0	0	0	0	0	0	0
1	Iron supplementation was started with SF < 30μg/L	291	32	32.8	3	38	23.1	123	120	0	8	4	1	0	0	0	0	0	0	0
2	Iron supplementation was started with Hb < 120g/L	292	32	30.8	5	39	21.6	124	120	0	24	40	0	0	0	0	0	0	1	0
1	Iron supplementation was started with SF < 30μg/L	293	33	24.9	3	39	22.8	123	120	0	8	4	1	0	0	0	0	0	0	0
1	Iron supplementation was started with SF < 30μg/L	294	24	22.8	2	38	21.8	123	120	0	8	4	1	0	0	0	0	0	1	0
1	Iron supplementation was started with SF < 30μg/L	295	27	23.7	2	38	21.3	123	120	0	8	4	1	0	0	0	0	0	0	0
1	Iron supplementation was started with SF < 30μg/L	296	27	23.6	4	38	10.8	123	120	0	12	40	0	0	0	0	0	0	0	0
1	Iron supplementation was started with SF < 30μg/L	297	25	24.7	3	38	24.6	124	120	0	10	4	1	0	0	0	0	0	0	0
1	Iron supplementation was started with SF < 30μg/L	298	30	24.8	5	39	24.3	124	120	0	9	4	1	0	0	0	0	0	0	0
2	Iron supplementation was started with Hb < 120g/L	299	31	23.8	3	39	25.8	125	120	0	24	12	1	0	0	0	0	0	0	0
1	Iron supplementation was started with SF < 30μg/L	300	34	23.5	5	38	23.8	124	120	0	10	4	1	0	1	0	0	0	0	0
1	Iron supplementation was started with SF < 30μg/L	301	35	27.9	3	38	27.7	125	120	0	9	4	1	0	0	0	0	0	0	0
2	Iron supplementation was started with Hb < 120g/L	302	27	24.8	2	38	24	125	120	0	28	12	1	0	0	0	0	0	0	0
1	Iron supplementation was started with SF < 30μg/L	303	32	28.9	3	38	17.4	125	120	0	9	12	1	0	0	0	0	0	1	0
2	Iron supplementation was started with Hb < 120g/L	304	31	24.3	3	35	21.7	125	120	0	32	14	1	0	0	0	0	0	0	1
1	Iron supplementation was started with SF < 30μg/L	305	33	27.5	3	36	29.5	126	120	0	9	4	1	0	0	0	0	0	0	1
1	Iron supplementation was started with SF < 30μg/L	306	28	25.8	2	40	24.3	126	120	0	12	4	1	0	1	0	0	0	0	0
2	Iron supplementation was started with Hb < 120g/L	307	32	23.8	3	40	17.7	125	120	0	24	40	0	0	0	0	0	0	0	0
1	Iron supplementation was started with SF < 30μg/L	308	31	23.6	5	38	21.3	126	120	0	8	8	1	0	0	0	0	0	0	0
1	Iron supplementation was started with SF < 30μg/L	309	37	23.6	5	38	19.2	126	120	0	9	12	1	1	1	0	0	0	0	0
1	Iron supplementation was started with SF < 30μg/L	310	37	25.8	4	39	27.2	127	120	0	12	4	1	0	0	0	0	0	0	0
1	Iron supplementation was started with SF < 30μg/L	311	25	23.8	1	40	26.1	127	120	0	9	4	1	0	0	0	0	0	0	0
1	Iron supplementation was started with SF < 30μg/L	312	27	23.7	2	40	25.5	127	120	0	10	4	1	0	0	0	0	0	0	0
1	Iron supplementation was started with SF < 30μg/L	313	34	27.5	4	38	24.3	127	120	0	10	4	1	0	0	0	0	0	0	0
1	Iron supplementation was started with SF < 30μg/L	314	29	26.8	1	39	19.5	127	120	0	12	12	1	0	1	0	0	0	0	0
1	Iron supplementation was started with SF < 30μg/L	315	26	21.8	2	38	13.2	127	120	0	9	8	1	0	0	0	0	0	0	0
1	Iron supplementation was started with SF < 30μg/L	316	34	32.8	3	38	27.2	128	120	0	8	4	1	0	0	0	0	0	0	0
1	Iron supplementation was started with SF < 30μg/L	317	27	24.9	2	38	27	128	120	0	10	4	1	0	0	0	0	0	0	0
1	Iron supplementation was started with SF < 30μg/L	318	34	24.8	1	38	26.5	128	120	0	9	4	1	0	1	0	0	0	0	0
1	Iron supplementation was started with SF < 30μg/L	319	32	32.8	3	40	21.4	128	120	0	10	4	1	0	1	0	0	0	0	0
1	Iron supplementation was started with SF < 30μg/L	320	27	22.8	2	39	17.1	128	120	0	8	8	1	0	0	0	0	0	0	0
1	Iron supplementation was started with SF < 30μg/L	321	26	23.5	2	40	26.3	129	120	0	12	4	1	0	0	0	0	0	0	0
1	Iron supplementation was started with SF < 30μg/L	322	24	22.3	2	39	24.4	129	120	0	8	4	1	0	0	0	0	0	0	0
1	Iron supplementation was started with SF < 30μg/L	323	30	27.5	4	39	23	129	120	0	12	4	1	0	1	0	0	0	0	0
1	Iron supplementation was started with SF < 30μg/L	324	30	24.8	4	40	21.8	129	120	0	8	8	1	0	0	0	0	0	0	0
1	Iron supplementation was started with SF < 30μg/L	325	42	26.8	5	33	16.1	129	120	0	12	8	1	1	0	0	0	1	1	1
1	Iron supplementation was started with SF < 30μg/L	326	31	23.8	4	40	12.9	129	120	0	8	40	0	0	0	0	0	0	0	0
1	Iron supplementation was started with SF < 30μg/L	327	31	26.7	3	38	25.9	130	120	0	12	4	1	0	0	0	0	0	0	0
1	Iron supplementation was started with SF < 30μg/L	328	26	21.5	2	38	25.2	130	120	0	8	4	1	0	0	0	0	0	0	0
1	Iron supplementation was started with SF < 30μg/L	329	40	23.8	3	38	24.7	130	120	0	12	4	1	1	1	0	0	0	0	0
1	Iron supplementation was started with SF < 30μg/L	330	26	23.8	1	40	23.9	130	120	0	12	4	1	0	0	0	0	0	0	0
1	Iron supplementation was started with SF < 30μg/L	331	28	23.5	5	40	20.9	130	120	0	8	8	1	0	0	0	0	0	0	0
1	Iron supplementation was started with SF < 30μg/L	332	35	23.7	5	40	25	132	120	0	12	4	1	0	0	0	0	0	0	0
1	Iron supplementation was started with SF < 30μg/L	333	40	29.8	3	38	26.1	140	120	0	12	4	1	0	0	0	0	0	0	0
1	Iron supplementation was started with SF < 30μg/L	334	27	23.8	1	38	27.1	145	120	0	9	4	1	0	0	0	0	0	0	0
1	Iron supplementation was started with SF < 30μg/L	335	31	27.8	3	39	22.1	145	120	0	10	4	1	0	0	0	0	0	0	0
2	Iron supplementation was started with Hb < 120g/L	336	23	28.9	4	38	29	128	120	0	24	40	0	0	0	0	0	0	0	0
2	Iron supplementation was started with Hb < 120g/L	337	26	25.8	1	38	25.4	128	120	0	28	12	1	0	0	0	0	0	0	0
2	Iron supplementation was started with Hb < 120g/L	338	33	27.9	4	39	21.5	128	120	0	24	40	0	0	0	0	0	0	0	0
2	Iron supplementation was started with Hb < 120g/L	339	30	25.8	3	38	20.1	128	120	0	24	40	0	0	0	0	0	0	0	0
2	Iron supplementation was started with Hb < 120g/L	340	25	24.7	2	39	26	129	120	0	24	12	1	0	0	0	0	0	0	0
2	Iron supplementation was started with Hb < 120g/L	341	33	28.9	3	38	24.6	129	120	0	24	12	1	0	1	0	0	0	1	0
2	Iron supplementation was started with Hb < 120g/L	342	28	27.8	3	38	23.8	129	120	0	24	12	1	0	0	0	0	0	0	0
2	Iron supplementation was started with Hb < 120g/L	343	32	23.7	4	39	28.2	130	120	0	28	8	1	0	0	0	0	0	0	0
2	Iron supplementation was started with Hb < 120g/L	344	33	23.5	4	39	28	130	120	0	24	40	0	0	1	0	0	0	1	0
2	Iron supplementation was started with Hb < 120g/L	345	31	24.7	4	38	26.1	130	120	0	24	40	0	0	0	0	0	0	0	0
2	Iron supplementation was started with Hb < 120g/L	346	37	29.8	6	38	25.6	130	120	0	28	40	0	0	0	0	0	0	0	0
2	Iron supplementation was started with Hb < 120g/L	347	30	23.5	3	38	25.3	130	120	0	24	14	1	0	0	0	0	0	0	0
2	Iron supplementation was started with Hb < 120g/L	348	28	23.5	2	38	24.8	130	120	0	24	40	0	0	0	0	0	0	0	0
2	Iron supplementation was started with Hb < 120g/L	349	26	23.8	2	35	24.7	130	120	0	24	40	0	0	0	0	0	0	1	1
2	Iron supplementation was started with Hb < 120g/L	350	31	23.7	4	39	24.3	130	120	0	24	8	1	0	0	0	0	0	0	0
2	Iron supplementation was started with Hb < 120g/L	351	28	24.3	1	38	23.9	130	120	0	24	12	1	0	0	0	0	0	0	0
2	Iron supplementation was started with Hb < 120g/L	352	27	23.7	2	39	22	130	120	0	24	12	1	0	0	0	0	0	0	0
2	Iron supplementation was started with Hb < 120g/L	353	29	23.8	2	38	21.8	130	120	0	24	40	0	0	1	0	0	0	0	0
2	Iron supplementation was started with Hb < 120g/L	354	31	24.9	4	37	21.2	130	120	0	24	12	1	0	0	1	0	0	0	0
2	Iron supplementation was started with Hb < 120g/L	355	29	22.3	5	40	19.9	130	120	0	24	40	0	0	0	0	0	0	0	0
2	Iron supplementation was started with Hb < 120g/L	356	31	25.8	5	39	18.4	130	120	0	24	12	1	1	1	1	0	0	0	0
2	Iron supplementation was started with Hb < 120g/L	357	31	24.9	4	38	14.8	130	120	0	24	14	1	0	0	0	0	0	0	0
2	Iron supplementation was started with Hb < 120g/L	358	27	22.9	4	39	8.5	130	120	0	28	40	0	0	0	0	0	0	0	0
2	Iron supplementation was started with Hb < 120g/L	359	31	22.9	4	38	24.4	133	120	0	24	14	1	0	0	0	0	0	0	0
2	Iron supplementation was started with Hb < 120g/L	360	25	24.7	4	40	29	134	120	0	28	40	0	0	0	0	0	0	0	0
2	Iron supplementation was started with Hb < 120g/L	361	31	23.5	3	39	25.2	134	120	0	24	40	0	0	0	0	0	0	0	0
2	Iron supplementation was started with Hb < 120g/L	362	34	24.3	4	38	21.8	134	120	0	32	8	1	0	0	0	0	0	0	0
2	Iron supplementation was started with Hb < 120g/L	363	32	24.8	5	37	26.8	135	120	0	24	40	0	0	0	0	0	0	0	0
2	Iron supplementation was started with Hb < 120g/L	364	29	23.6	1	38	28.6	136	120	0	24	12	1	0	1	0	0	0	1	0
2	Iron supplementation was started with Hb < 120g/L	365	33	25.8	3	38	26.5	136	120	0	24	8	1	0	0	0	0	0	0	0
2	Iron supplementation was started with Hb < 120g/L	366	31	23.8	5	40	23.5	136	120	0	24	14	1	0	0	0	0	0	0	0
2	Iron supplementation was started with Hb < 120g/L	367	24	23.7	2	38	23.3	136	120	0	24	40	0	0	0	0	0	0	0	0
2	Iron supplementation was started with Hb < 120g/L	368	30	25.8	5	39	22.5	136	120	0	24	12	1	0	0	0	0	0	0	0
2	Iron supplementation was started with Hb < 120g/L	369	24	24.8	3	39	28.5	140	120	0	24	40	0	0	0	0	0	0	0	0
2	Iron supplementation was started with Hb < 120g/L	370	26	24.3	2	40	27	140	120	0	28	8	1	0	1	0	0	0	0	0
2	Iron supplementation was started with Hb < 120g/L	371	26	23.8	1	39	26	140	120	0	28	8	1	0	0	0	0	0	0	0
2	Iron supplementation was started with Hb < 120g/L	372	29	23.7	2	39	24.2	145	120	0	28	40	0	0	0	0	0	0	0	0
2	Iron supplementation was started with Hb < 120g/L	373	33	30.2	3	38	23.6	146	120	0	24	8	1	0	0	0	0	0	0	0
2	Iron supplementation was started with Hb < 120g/L	374	29	23.6	3	38	20.8	121	121	0	28	40	0	0	0	0	0	0	0	0
2	Iron supplementation was started with Hb < 120g/L	375	25	24.8	2	38	20.3	121	121	0	24	8	1	0	0	0	0	0	0	0
1	Iron supplementation was started with SF < 30μg/L	376	27	24.8	2	39	9.1	123	121	0	12	40	0	0	0	0	0	0	0	0
1	Iron supplementation was started with SF < 30μg/L	377	31	24.9	4	38	29.1	131	121	0	12	4	1	0	0	0	0	0	0	0
1	Iron supplementation was started with SF < 30μg/L	378	26	22.3	1	39	25.3	131	121	0	9	4	1	0	0	0	0	0	0	0
1	Iron supplementation was started with SF < 30μg/L	379	29	23.8	1	39	23.7	131	121	0	9	8	1	0	0	0	0	0	0	0
1	Iron supplementation was started with SF < 30μg/L	380	29	23.6	3	38	22	131	121	0	9	4	1	0	0	0	0	0	0	0
1	Iron supplementation was started with SF < 30μg/L	381	27	24.8	2	38	21.4	131	121	0	9	4	1	0	0	0	0	0	0	0
1	Iron supplementation was started with SF < 30μg/L	382	29	24.8	2	38	18.5	131	121	0	8	12	1	0	0	0	0	0	0	0
1	Iron supplementation was started with SF < 30μg/L	383	29	24.8	2	32	29.1	141	121	0	8	4	1	0	0	0	0	0	0	1
1	Iron supplementation was started with SF < 30μg/L	384	23	23.8	1	40	22.5	141	121	0	9	4	1	0	0	0	0	0	0	0
2	Iron supplementation was started with Hb < 120g/L	385	26	24.9	2	38	21.6	129	121	0	24	12	1	0	0	0	0	0	0	0
2	Iron supplementation was started with Hb < 120g/L	386	28	22.3	3	39	21.1	130	121	0	24	8	1	0	0	0	0	0	0	0
2	Iron supplementation was started with Hb < 120g/L	387	29	24.8	5	38	28.9	131	121	0	24	8	1	0	0	0	0	0	0	0
2	Iron supplementation was started with Hb < 120g/L	388	29	24.8	1	36	28.4	131	121	0	24	8	1	0	0	0	0	0	1	1
2	Iron supplementation was started with Hb < 120g/L	389	26	22.3	2	38	28.3	131	121	0	24	40	0	0	0	0	0	0	0	0
2	Iron supplementation was started with Hb < 120g/L	390	28	24.9	2	38	27.6	131	121	0	28	8	1	0	1	0	0	0	0	0
2	Iron supplementation was started with Hb < 120g/L	391	36	24.8	4	40	26.3	131	121	0	24	8	1	1	0	1	0	1	0	0
2	Iron supplementation was started with Hb < 120g/L	392	24	23.8	3	38	25.8	131	121	0	24	12	1	0	0	0	0	0	0	0
2	Iron supplementation was started with Hb < 120g/L	393	22	23.5	1	39	24.5	131	121	0	24	12	1	0	0	0	0	0	0	0
2	Iron supplementation was started with Hb < 120g/L	394	26	22.9	1	38	24.14	131	121	0	28	12	1	0	0	0	0	0	0	0
2	Iron supplementation was started with Hb < 120g/L	395	32	23.8	4	40	23.9	131	121	0	24	12	1	0	0	0	0	0	0	0
2	Iron supplementation was started with Hb < 120g/L	396	28	25.8	1	38	22.3	131	121	0	28	40	0	0	0	0	0	0	0	0
2	Iron supplementation was started with Hb < 120g/L	397	26	25.8	2	39	20.8	131	121	0	28	8	1	0	0	0	0	0	0	0
2	Iron supplementation was started with Hb < 120g/L	398	28	22.9	1	38	17.5	131	121	0	24	12	1	0	0	0	0	0	0	0
2	Iron supplementation was started with Hb < 120g/L	399	28	32.8	2	39	26	133	121	0	24	8	1	0	0	0	0	0	0	0
2	Iron supplementation was started with Hb < 120g/L	400	28	27.9	2	38	26	133	121	0	24	12	1	0	0	0	0	0	0	0
2	Iron supplementation was started with Hb < 120g/L	401	27	28.9	1	39	29.9	141	121	0	24	12	1	0	0	0	0	0	0	0
2	Iron supplementation was started with Hb < 120g/L	402	28	24.8	2	38	24.8	141	121	0	24	12	1	0	0	0	0	0	0	0
2	Iron supplementation was started with Hb < 120g/L	403	35	27.8	5	38	23.9	141	121	0	24	12	1	0	0	0	0	0	0	0
2	Iron supplementation was started with Hb < 120g/L	404	27	23.7	2	39	28.9	124	122	0	24	12	1	0	0	0	0	0	0	0
1	Iron supplementation was started with SF < 30μg/L	405	27	22.9	2	38	20.4	122	122	0	10	8	1	0	0	0	0	0	0	0
1	Iron supplementation was started with SF < 30μg/L	406	23	21.8	2	38	25.6	123	122	0	12	4	1	0	0	0	0	0	0	0
1	Iron supplementation was started with SF < 30μg/L	407	31	23.5	4	38	23.3	123	122	0	8	4	1	0	0	0	0	0	0	0
1	Iron supplementation was started with SF < 30μg/L	408	21	22.8	1	39	21.7	123	122	0	12	8	1	0	0	0	0	0	0	0
1	Iron supplementation was started with SF < 30μg/L	409	39	24.9	4	38	20.2	123	122	0	9	8	1	0	0	0	0	0	0	0
1	Iron supplementation was started with SF < 30μg/L	410	34	24.7	4	40	23.1	124	122	0	9	4	1	0	1	0	0	0	0	0
1	Iron supplementation was started with SF < 30μg/L	411	33	25.8	4	38	26.2	126	122	0	10	4	1	0	0	0	0	0	0	0
1	Iron supplementation was started with SF < 30μg/L	412	23	23.5	3	37	24.9	126	122	0	9	4	1	0	0	0	0	0	0	0
1	Iron supplementation was started with SF < 30μg/L	413	25	24.8	2	38	24.8	126	122	0	10	4	1	0	0	0	0	0	0	0
1	Iron supplementation was started with SF < 30μg/L	414	28	24.7	4	38	22.5	126	122	0	10	4	1	0	0	0	0	0	0	0
1	Iron supplementation was started with SF < 30μg/L	415	23	24.3	2	38	13.4	126	122	0	12	40	0	0	0	0	0	0	0	0
1	Iron supplementation was started with SF < 30μg/L	416	32	25.8	4	38	24.4	127	122	0	12	4	1	0	0	0	0	0	1	0
1	Iron supplementation was started with SF < 30μg/L	417	28	23.8	6	38	10.1	127	122	0	8	12	1	0	0	0	0	0	0	0
1	Iron supplementation was started with SF < 30μg/L	418	32	24.8	4	38	22.4	129	122	0	10	4	1	0	0	0	0	0	0	0
1	Iron supplementation was started with SF < 30μg/L	419	35	22.3	4	38	21.2	129	122	0	8	8	1	0	0	0	0	0	0	0
1	Iron supplementation was started with SF < 30μg/L	420	35	24.8	3	35	20.6	129	122	0	8	8	1	1	0	1	0	1	0	1
1	Iron supplementation was started with SF < 30μg/L	421	33	28.9	4	38	27	130	122	0	10	4	1	0	0	0	0	0	0	0
1	Iron supplementation was started with SF < 30μg/L	422	32	23.8	3	38	25.3	131	122	0	9	4	1	0	0	0	0	0	0	0
1	Iron supplementation was started with SF < 30μg/L	423	27	23.8	6	39	29.4	132	122	0	8	4	1	0	0	0	0	0	0	0
1	Iron supplementation was started with SF < 30μg/L	424	27	24.8	1	40	29.1	132	122	0	10	4	1	0	0	0	0	0	0	0
1	Iron supplementation was started with SF < 30μg/L	425	30	22.9	4	38	28.9	132	122	0	10	4	1	0	0	0	0	0	0	0
1	Iron supplementation was started with SF < 30μg/L	426	30	28.5	4	36	28.5	132	122	0	8	4	1	1	0	0	0	1	1	1
1	Iron supplementation was started with SF < 30μg/L	427	33	26.5	3	35	27.4	132	122	0	9	4	1	0	0	0	0	1	1	1
1	Iron supplementation was started with SF < 30μg/L	428	22	25.7	1	38	27	132	122	0	10	4	1	0	0	0	0	0	0	0
1	Iron supplementation was started with SF < 30μg/L	429	23	21.5	1	40	27	132	122	0	12	4	1	0	0	0	0	0	0	0
1	Iron supplementation was started with SF < 30μg/L	430	32	25.9	3	36	23.1	132	122	0	10	4	1	1	0	1	1	1	0	1
1	Iron supplementation was started with SF < 30μg/L	431	35	25.8	5	39	20.9	132	122	0	12	8	1	0	0	0	0	0	0	0
1	Iron supplementation was started with SF < 30μg/L	432	29	24.9	3	38	27	133	122	0	8	4	1	0	0	0	0	0	1	0
1	Iron supplementation was started with SF < 30μg/L	433	28	24.9	3	40	17.9	133	122	0	8	12	1	0	0	0	0	0	0	0
1	Iron supplementation was started with SF < 30μg/L	434	24	24.3	1	39	26.9	142	122	0	12	4	1	0	0	0	0	0	0	0
1	Iron supplementation was started with SF < 30μg/L	435	27	23.6	2	38	23.9	142	122	0	10	4	1	0	0	0	0	0	0	0
2	Iron supplementation was started with Hb < 120g/L	436	28	23.8	1	37	28.3	132	122	0	24	12	1	0	0	0	0	0	0	0
2	Iron supplementation was started with Hb < 120g/L	437	26	23.8	2	38	25.3	132	122	0	24	14	1	0	0	0	0	0	0	0
2	Iron supplementation was started with Hb < 120g/L	438	30	24.8	4	38	24.9	132	122	0	24	14	1	0	0	0	0	0	0	0
2	Iron supplementation was started with Hb < 120g/L	439	25	23.5	3	38	24.8	132	122	0	24	8	1	0	0	0	0	0	0	0
2	Iron supplementation was started with Hb < 120g/L	440	30	23.8	4	38	24.5	132	122	0	24	14	1	0	0	0	0	0	0	0
2	Iron supplementation was started with Hb < 120g/L	441	27	23.8	2	38	23.5	132	122	0	24	12	1	1	1	0	0	0	0	0
2	Iron supplementation was started with Hb < 120g/L	442	26	22.9	2	38	23.4	132	122	0	24	12	1	0	0	0	0	0	0	0
2	Iron supplementation was started with Hb < 120g/L	443	42	25.8	4	38	29.9	142	122	0	24	12	1	0	1	0	0	0	0	0
2	Iron supplementation was started with Hb < 120g/L	444	32	23.6	5	39	27.1	142	122	0	24	8	1	0	0	0	0	0	0	0
2	Iron supplementation was started with Hb < 120g/L	445	28	24.3	4	39	23	142	122	0	24	8	1	0	0	0	0	0	0	0
1	Iron supplementation was started with SF < 30μg/L	446	28	24.3	2	38	28.6	124	123	0	10	4	1	0	0	0	0	0	0	0
1	Iron supplementation was started with SF < 30μg/L	447	26	23.8	2	36	26.2	124	123	0	12	4	1	0	0	0	0	0	0	0
1	Iron supplementation was started with SF < 30μg/L	448	26	23.8	3	40	25.4	124	123	0	12	4	1	0	0	0	0	0	0	0
1	Iron supplementation was started with SF < 30μg/L	449	29	28.9	4	40	21.2	125	123	0	12	8	1	0	1	0	0	0	0	0
1	Iron supplementation was started with SF < 30μg/L	450	31	31.5	4	39	26.9	126	123	0	10	4	1	0	1	0	0	0	0	0
1	Iron supplementation was started with SF < 30μg/L	451	33	25.8	1	38	25.8	127	123	0	10	4	1	0	0	0	0	0	0	0
1	Iron supplementation was started with SF < 30μg/L	452	26	24.3	3	38	21.1	127	123	0	12	8	1	0	0	0	0	0	0	0
1	Iron supplementation was started with SF < 30μg/L	453	26	24.8	1	38	25.3	128	123	0	10	4	1	0	0	0	0	0	0	0
1	Iron supplementation was started with SF < 30μg/L	454	34	31.5	3	38	24.3	130	123	0	10	4	1	0	0	0	0	0	0	0
1	Iron supplementation was started with SF < 30μg/L	455	28	24.7	2	38	24	130	123	0	8	4	1	0	0	0	0	0	0	0
1	Iron supplementation was started with SF < 30μg/L	456	26	24.8	2	39	22.6	130	123	0	8	4	1	0	0	0	0	0	0	0
1	Iron supplementation was started with SF < 30μg/L	457	34	23.8	5	38	29.7	133	123	0	8	4	1	0	1	0	0	0	0	0
1	Iron supplementation was started with SF < 30μg/L	458	21	22.8	1	40	27.1	133	123	0	8	4	1	0	0	0	0	0	0	0
1	Iron supplementation was started with SF < 30μg/L	459	30	26.7	3	38	26.4	133	123	0	8	4	1	0	0	0	0	0	0	0
1	Iron supplementation was started with SF < 30μg/L	460	37	24.9	4	38	26.1	133	123	0	8	4	1	0	0	0	0	0	0	0
1	Iron supplementation was started with SF < 30μg/L	461	36	27.5	4	39	24.1	133	123	0	9	4	1	0	0	0	0	0	0	0
1	Iron supplementation was started with SF < 30μg/L	462	26	24.3	2	39	20.1	133	123	0	12	8	1	0	0	0	0	0	0	0
1	Iron supplementation was started with SF < 30μg/L	463	27	23.5	4	39	17.4	133	123	0	10	8	1	0	0	0	0	0	0	0
1	Iron supplementation was started with SF < 30μg/L	464	33	25.9	3	39	21.4	135	123	0	8	8	1	0	0	0	0	0	0	0
1	Iron supplementation was started with SF < 30μg/L	465	36	30.8	3	39	28.9	140	123	0	9	4	1	0	1	0	0	0	0	0
2	Iron supplementation was started with Hb < 120g/L	466	34	22.9	4	38	29.5	133	123	0	28	40	0	0	0	0	0	0	0	0
2	Iron supplementation was started with Hb < 120g/L	467	24	22.9	1	38	28.8	133	123	0	24	12	1	0	1	0	0	0	1	0
2	Iron supplementation was started with Hb < 120g/L	468	34	27.9	3	38	28.7	133	123	0	24	12	1	0	0	0	0	0	0	0
2	Iron supplementation was started with Hb < 120g/L	469	32	24.7	4	39	28.6	133	123	0	24	14	1	0	0	0	0	0	0	0
2	Iron supplementation was started with Hb < 120g/L	470	33	25.8	4	38	28.4	133	123	0	28	12	1	0	1	0	0	0	0	0
2	Iron supplementation was started with Hb < 120g/L	471	37	22.3	4	38	27.9	133	123	0	28	12	1	0	0	0	0	0	0	0
2	Iron supplementation was started with Hb < 120g/L	472	30	22.9	5	40	24.9	133	123	0	24	12	1	0	0	0	0	0	0	0
2	Iron supplementation was started with Hb < 120g/L	473	33	28.9	3	36	24.8	133	123	0	32	8	1	1	0	1	0	1	0	1
2	Iron supplementation was started with Hb < 120g/L	474	27	23.8	2	38	22	133	123	0	24	12	1	0	0	0	0	0	1	0
2	Iron supplementation was started with Hb < 120g/L	475	32	32.8	3	40	20.2	133	123	0	32	8	1	0	0	0	0	0	0	0
2	Iron supplementation was started with Hb < 120g/L	476	33	23.7	3	39	28.5	143	123	0	24	8	1	0	0	0	0	0	0	0
2	Iron supplementation was started with Hb < 120g/L	477	31	30.8	4	38	26.8	143	123	0	24	12	1	0	0	0	0	0	0	0
2	Iron supplementation was started with Hb < 120g/L	478	32	23.6	3	38	25.5	143	123	0	24	12	1	0	0	0	0	0	0	0
2	Iron supplementation was started with Hb < 120g/L	479	35	24.8	8	38	22.7	143	123	0	24	12	1	0	0	1	0	0	0	0
2	Iron supplementation was started with Hb < 120g/L	480	34	24.7	4	39	25.9	124	124	0	24	12	1	0	0	0	0	0	0	0
1	Iron supplementation was started with SF < 30μg/L	481	33	24.8	5	38	28.7	125	124	0	12	4	1	0	0	0	0	0	0	0
1	Iron supplementation was started with SF < 30μg/L	482	22	23.8	2	38	27.6	125	124	0	12	4	1	0	0	0	0	0	0	0
1	Iron supplementation was started with SF < 30μg/L	483	28	22.9	4	38	19.9	125	124	0	9	12	1	0	0	0	0	0	0	0
1	Iron supplementation was started with SF < 30μg/L	484	36	25.9	3	39	22.6	127	124	0	10	8	1	0	1	0	0	0	0	0
1	Iron supplementation was started with SF < 30μg/L	485	30	30.2	4	38	19.1	128	124	0	9	12	1	0	1	0	0	0	0	0
1	Iron supplementation was started with SF < 30μg/L	486	30	28.9	3	38	11	128	124	0	12	12	1	0	1	0	0	0	1	0
1	Iron supplementation was started with SF < 30μg/L	487	27	25.8	4	39	26.3	129	124	0	10	4	1	0	0	0	0	0	0	0
1	Iron supplementation was started with SF < 30μg/L	488	29	23.6	3	38	26.7	132	124	0	9	4	1	0	0	0	0	0	0	0
1	Iron supplementation was started with SF < 30μg/L	489	34	23.8	8	39	23.8	132	124	0	12	4	1	0	0	0	0	0	0	0
1	Iron supplementation was started with SF < 30μg/L	490	32	29.6	4	38	28.4	133	124	0	12	4	1	0	0	0	0	0	0	0
1	Iron supplementation was started with SF < 30μg/L	491	34	27.8	7	36	28.1	134	124	0	12	4	1	0	0	0	0	0	0	1
1	Iron supplementation was started with SF < 30μg/L	492	33	23.5	4	39	16.4	134	124	0	12	8	1	1	0	0	0	1	0	1
1	Iron supplementation was started with SF < 30μg/L	493	27	24.7	1	38	20	154	124	0	10	8	1	0	0	0	0	0	0	0
2	Iron supplementation was started with Hb < 120g/L	494	27	24.8	2	39	28.9	134	124	0	24	8	1	0	0	0	0	0	0	0
2	Iron supplementation was started with Hb < 120g/L	495	28	23.5	1	39	28.9	134	124	0	24	8	1	0	0	0	0	0	0	0
2	Iron supplementation was started with Hb < 120g/L	496	34	27.5	4	38	27.7	134	124	0	32	12	1	0	0	0	0	0	0	0
2	Iron supplementation was started with Hb < 120g/L	497	27	23.6	3	39	26	134	124	0	24	8	1	0	1	0	0	0	0	0
2	Iron supplementation was started with Hb < 120g/L	498	25	26.8	1	40	25.8	134	124	0	32	8	1	0	0	0	0	0	0	0
2	Iron supplementation was started with Hb < 120g/L	499	28	29.8	3	38	25.5	134	124	0	24	8	1	0	1	0	0	0	1	0
2	Iron supplementation was started with Hb < 120g/L	500	33	24.8	3	39	25.3	134	124	0	24	12	1	0	0	0	0	0	0	0
2	Iron supplementation was started with Hb < 120g/L	501	29	24.9	2	38	25	134	124	0	28	12	1	0	0	0	0	0	0	0
2	Iron supplementation was started with Hb < 120g/L	502	37	23.8	5	40	22.1	134	124	0	24	8	1	0	1	0	0	0	0	0
2	Iron supplementation was started with Hb < 120g/L	503	34	29.8	3	38	16	134	124	0	24	40	0	0	0	0	0	0	0	0
2	Iron supplementation was started with Hb < 120g/L	504	33	24.8	5	34	12.3	134	124	0	24	8	1	0	0	0	0	0	0	1
2	Iron supplementation was started with Hb < 120g/L	505	31	25.8	4	38	26.9	154	124	0	24	8	1	0	1	0	0	0	0	0
2	Iron supplementation was started with Hb < 120g/L	506	26	23.5	1	36	18.1	121	125	0	24	12	1	1	0	0	0	0	0	1
2	Iron supplementation was started with Hb < 120g/L	507	27	23.8	3	39	21.2	122	125	0	28	12	1	0	0	0	0	0	0	0
1	Iron supplementation was started with SF < 30μg/L	508	37	22.9	5	38	13.8	123	125	0	10	12	1	0	0	0	0	0	1	0
1	Iron supplementation was started with SF < 30μg/L	509	29	25.8	3	38	22.6	124	125	0	12	4	1	0	0	0	0	0	1	0
1	Iron supplementation was started with SF < 30μg/L	510	37	24.8	5	39	23.3	126	125	0	8	4	1	0	0	0	0	0	0	0
1	Iron supplementation was started with SF < 30μg/L	511	30	23.8	4	38	28.9	127	125	0	8	4	1	0	0	0	0	0	0	0
1	Iron supplementation was started with SF < 30μg/L	512	28	24.8	2	39	26.3	127	125	0	8	4	1	0	0	0	0	0	0	0
1	Iron supplementation was started with SF < 30μg/L	513	29	23.8	1	38	29.1	128	125	0	9	4	1	0	0	0	0	0	0	0
1	Iron supplementation was started with SF < 30μg/L	514	28	24.3	5	38	28.9	128	125	0	10	4	1	0	0	0	0	0	0	0
1	Iron supplementation was started with SF < 30μg/L	515	32	24.8	5	38	25.3	128	125	0	12	4	1	0	0	0	0	0	0	0
1	Iron supplementation was started with SF < 30μg/L	516	34	24.8	4	40	22.6	128	125	0	12	4	1	0	0	0	0	0	0	0
1	Iron supplementation was started with SF < 30μg/L	517	35	26.7	5	38	21.4	128	125	0	10	8	1	0	1	0	0	0	0	0
1	Iron supplementation was started with SF < 30μg/L	518	35	25.8	5	38	15.4	128	125	0	12	12	1	0	0	0	0	0	0	0
1	Iron supplementation was started with SF < 30μg/L	519	26	21.5	2	39	27.2	129	125	0	8	4	1	0	0	0	0	0	0	0
1	Iron supplementation was started with SF < 30μg/L	520	29	22.9	3	38	28.7	130	125	0	12	4	1	0	0	0	0	0	0	0
1	Iron supplementation was started with SF < 30μg/L	521	28	25.8	3	35	26.6	130	125	0	8	4	1	1	1	0	0	1	0	1
1	Iron supplementation was started with SF < 30μg/L	522	28	22.9	2	38	25.8	130	125	0	9	4	1	0	0	0	0	0	0	0
1	Iron supplementation was started with SF < 30μg/L	523	26	24.3	2	39	25.6	130	125	0	8	4	1	0	0	0	0	0	0	0
1	Iron supplementation was started with SF < 30μg/L	524	27	24.3	2	39	24	130	125	0	9	4	1	0	0	0	0	0	0	0
1	Iron supplementation was started with SF < 30μg/L	525	39	22.3	4	38	22.2	130	125	0	8	4	1	0	0	0	0	0	0	0
1	Iron supplementation was started with SF < 30μg/L	526	27	23.8	2	39	21.3	130	125	0	9	8	1	0	0	0	0	0	0	0
1	Iron supplementation was started with SF < 30μg/L	527	36	23.8	4	38	28	131	125	0	8	4	1	0	0	0	0	0	0	0
1	Iron supplementation was started with SF < 30μg/L	528	31	24.3	5	38	11.9	131	125	0	8	12	1	0	0	0	0	0	0	0
1	Iron supplementation was started with SF < 30μg/L	529	40	25.8	4	39	23.8	132	125	0	9	4	1	0	0	0	0	0	0	0
1	Iron supplementation was started with SF < 30μg/L	530	31	24.8	4	38	23.6	133	125	0	10	4	1	0	0	0	0	0	0	0
1	Iron supplementation was started with SF < 30μg/L	531	30	23.7	5	38	27.8	134	125	0	12	4	1	0	0	0	0	0	0	0
1	Iron supplementation was started with SF < 30μg/L	532	32	26.5	3	40	21.8	134	125	0	12	4	1	0	0	0	0	0	0	0
1	Iron supplementation was started with SF < 30μg/L	533	28	23.6	2	38	29.8	135	125	0	10	4	1	0	0	0	0	0	0	0
1	Iron supplementation was started with SF < 30μg/L	534	28	25.8	2	38	29.8	135	125	0	9	4	1	0	0	0	0	0	0	0
1	Iron supplementation was started with SF < 30μg/L	535	28	25.8	2	38	29.5	135	125	0	9	4	1	0	1	0	0	0	0	0
1	Iron supplementation was started with SF < 30μg/L	536	22	23.5	1	38	28.7	135	125	0	10	4	1	0	0	0	0	0	0	0
1	Iron supplementation was started with SF < 30μg/L	537	29	25.8	5	39	28.1	135	125	0	12	4	1	0	0	0	0	0	0	0
1	Iron supplementation was started with SF < 30μg/L	538	28	24.9	2	40	23.2	135	125	0	9	4	1	0	0	0	0	0	0	0
1	Iron supplementation was started with SF < 30μg/L	539	27	24.3	1	38	23	135	125	0	10	4	1	0	0	0	0	0	0	0
1	Iron supplementation was started with SF < 30μg/L	540	35	24.9	4	40	23	135	125	0	12	4	1	0	0	0	0	0	0	0
1	Iron supplementation was started with SF < 30μg/L	541	31	23.8	3	39	22.7	135	125	0	12	4	1	0	0	0	0	0	0	0
1	Iron supplementation was started with SF < 30μg/L	542	27	23.5	2	39	21.4	138	125	0	10	8	1	0	0	0	0	0	0	0
2	Iron supplementation was started with Hb < 120g/L	543	27	26.7	1	38	27	134	125	0	32	40	0	0	0	0	0	0	0	0
2	Iron supplementation was started with Hb < 120g/L	544	35	24.8	5	35	29.7	135	125	0	24	12	1	1	0	0	0	1	1	1
2	Iron supplementation was started with Hb < 120g/L	545	33	25.8	5	36	28.9	135	125	0	24	12	1	0	0	0	0	0	1	1
2	Iron supplementation was started with Hb < 120g/L	546	27	23.8	2	39	26	135	125	0	24	12	1	0	1	0	0	0	0	0
2	Iron supplementation was started with Hb < 120g/L	547	34	24.9	4	38	25.8	135	125	0	32	12	1	0	0	0	0	0	0	0
2	Iron supplementation was started with Hb < 120g/L	548	32	23.8	3	38	25	135	125	0	24	12	1	0	0	0	0	0	0	0
2	Iron supplementation was started with Hb < 120g/L	549	35	24.9	2	38	22.7	135	125	0	24	12	1	0	0	0	0	0	0	0
2	Iron supplementation was started with Hb < 120g/L	550	32	25.8	3	39	23.3	136	125	0	28	12	1	0	0	0	0	0	0	0
2	Iron supplementation was started with Hb < 120g/L	551	33	24.8	4	39	29.4	138	125	0	28	8	1	0	0	0	0	0	0	0
2	Iron supplementation was started with Hb < 120g/L	552	26	24.3	4	38	27.5	138	125	0	24	14	1	0	0	0	0	0	0	0
2	Iron supplementation was started with Hb < 120g/L	553	32	26.7	3	39	22.5	138	125	0	28	12	1	0	0	0	0	0	0	0
2	Iron supplementation was started with Hb < 120g/L	554	32	26.7	5	38	28.8	139	125	0	24	8	1	0	1	0	0	0	0	0
2	Iron supplementation was started with Hb < 120g/L	555	26	23.7	2	39	29.6	145	125	0	24	8	1	0	0	0	0	0	0	0
2	Iron supplementation was started with Hb < 120g/L	556	28	24.7	2	38	27.4	145	125	0	32	12	1	0	1	0	0	0	0	0
2	Iron supplementation was started with Hb < 120g/L	557	37	25.8	5	38	21.4	155	125	0	28	8	1	0	0	0	0	0	0	0
2	Iron supplementation was started with Hb < 120g/L	558	33	25.7	3	38	25.7	126	126	0	24	12	1	0	0	0	0	0	0	0
1	Iron supplementation was started with SF < 30μg/L	559	34	23.8	5	38	21.3	126	126	0	10	8	1	0	0	0	0	0	0	0
1	Iron supplementation was started with SF < 30μg/L	560	26	23.5	1	35	27.2	127	126	0	8	4	1	0	0	0	0	0	0	1
1	Iron supplementation was started with SF < 30μg/L	561	31	24.8	3	36	26.7	127	126	0	9	4	1	0	1	0	0	0	0	1
1	Iron supplementation was started with SF < 30μg/L	562	27	22.9	4	38	21.2	127	126	0	9	8	1	0	0	0	0	0	0	0
1	Iron supplementation was started with SF < 30μg/L	563	33	24.8	4	38	27.3	128	126	0	10	4	1	0	0	0	0	0	0	0
1	Iron supplementation was started with SF < 30μg/L	564	30	23.5	3	38	25.5	128	126	0	8	4	1	0	0	0	0	0	0	0
1	Iron supplementation was started with SF < 30μg/L	565	31	25.8	4	39	28.9	130	126	0	12	4	1	0	1	0	0	0	0	1
1	Iron supplementation was started with SF < 30μg/L	566	25	24.8	2	38	28.2	130	126	0	12	4	1	0	0	0	0	0	0	0
1	Iron supplementation was started with SF < 30μg/L	567	34	26.8	2	38	26.5	130	126	0	10	4	1	0	0	0	0	0	0	0
1	Iron supplementation was started with SF < 30μg/L	568	33	26.5	4	40	25.8	130	126	0	9	4	1	0	0	0	0	0	0	0
1	Iron supplementation was started with SF < 30μg/L	569	27	25.8	4	38	21.9	133	126	0	9	8	1	1	0	0	0	1	0	0
1	Iron supplementation was started with SF < 30μg/L	570	33	24.8	3	39	29.6	134	126	0	10	4	1	0	0	0	0	0	1	0
1	Iron supplementation was started with SF < 30μg/L	571	26	23.5	3	38	29.2	134	126	0	12	4	1	0	0	0	0	0	0	0
1	Iron supplementation was started with SF < 30μg/L	572	33	23.8	4	39	21.7	134	126	0	12	8	1	0	0	0	0	0	0	0
1	Iron supplementation was started with SF < 30μg/L	573	33	23.6	5	40	24.3	135	126	0	10	4	1	0	0	0	0	0	0	0
1	Iron supplementation was started with SF < 30μg/L	574	28	23.8	2	38	22	135	126	0	10	4	1	0	0	0	0	0	0	0
1	Iron supplementation was started with SF < 30μg/L	575	42	25.9	3	39	22.2	136	126	0	8	4	1	0	0	0	0	0	0	0
1	Iron supplementation was started with SF < 30μg/L	576	31	30.2	3	38	10.6	136	126	0	10	12	1	0	1	0	0	0	0	0
1	Iron supplementation was started with SF < 30μg/L	577	32	29.8	1	36	10.1	136	126	0	8	8	1	1	0	0	0	1	0	1
1	Iron supplementation was started with SF < 30μg/L	578	31	27.8	3	38	23.2	145	126	0	12	4	1	0	0	0	0	0	0	0
2	Iron supplementation was started with Hb < 120g/L	579	32	22.9	4	39	29.4	136	126	0	24	12	1	0	0	0	0	0	0	0
2	Iron supplementation was started with Hb < 120g/L	580	25	23.8	1	38	29.2	136	126	0	24	40	0	0	0	0	0	0	0	0
2	Iron supplementation was started with Hb < 120g/L	581	40	23.7	5	39	29.2	136	126	0	28	12	1	0	0	0	0	0	0	0
2	Iron supplementation was started with Hb < 120g/L	582	25	24.9	2	39	26	136	126	0	24	8	1	0	1	0	0	0	0	0
2	Iron supplementation was started with Hb < 120g/L	583	33	23.8	4	39	25.4	136	126	0	24	12	1	0	0	0	0	0	0	0
2	Iron supplementation was started with Hb < 120g/L	584	32	24.9	4	38	25	136	126	0	24	8	1	0	0	0	0	0	0	0
2	Iron supplementation was started with Hb < 120g/L	585	35	27.9	4	39	24	136	126	0	24	12	1	0	1	0	0	0	0	0
2	Iron supplementation was started with Hb < 120g/L	586	31	23.7	4	40	23.9	136	126	0	24	12	1	0	0	0	0	0	0	0
2	Iron supplementation was started with Hb < 120g/L	587	28	23.8	1	38	22.6	136	126	0	24	12	1	0	0	0	0	0	0	0
2	Iron supplementation was started with Hb < 120g/L	588	27	24.8	1	39	21.7	136	126	0	24	12	1	0	0	0	0	0	0	0
1	Iron supplementation was started with SF < 30μg/L	589	30	23.8	1	39	22.8	127	127	0	8	4	1	0	0	0	0	0	0	0
1	Iron supplementation was started with SF < 30μg/L	590	42	27.5	5	39	26.7	135	127	0	9	4	1	0	0	0	0	0	0	0
1	Iron supplementation was started with SF < 30μg/L	591	29	27.8	4	40	22.8	135	127	0	8	8	1	0	1	0	0	0	1	0
1	Iron supplementation was started with SF < 30μg/L	592	33	27.9	2	39	29.8	137	127	0	10	4	1	0	0	0	0	0	0	0
1	Iron supplementation was started with SF < 30μg/L	593	32	32.8	3	38	28.7	137	127	0	9	4	1	0	1	0	0	0	0	0
1	Iron supplementation was started with SF < 30μg/L	594	31	24.9	5	38	28	137	127	0	10	4	1	1	1	0	0	0	0	0
1	Iron supplementation was started with SF < 30μg/L	595	33	23.8	3	38	27.4	137	127	0	12	4	1	0	0	0	0	0	0	0
1	Iron supplementation was started with SF < 30μg/L	596	24	23.6	3	38	25.4	137	127	0	10	4	1	0	0	0	0	0	0	0
1	Iron supplementation was started with SF < 30μg/L	597	28	24.9	2	38	24.6	137	127	0	8	4	1	0	0	0	0	0	0	0
1	Iron supplementation was started with SF < 30μg/L	598	26	23.5	2	38	21.2	137	127	0	9	8	1	0	0	0	0	0	0	0
1	Iron supplementation was started with SF < 30μg/L	599	28	22.9	2	39	27.5	147	127	0	12	4	1	0	0	0	0	0	0	0
1	Iron supplementation was started with SF < 30μg/L	600	31	29.8	3	39	27.5	147	127	0	8	4	1	0	1	0	0	0	0	0
1	Iron supplementation was started with SF < 30μg/L	601	29	23.5	2	39	25.5	147	127	0	8	4	1	0	0	0	0	0	0	0
2	Iron supplementation was started with Hb < 120g/L	602	28	24.9	4	38	29	137	127	0	24	8	1	0	1	0	0	0	0	0
2	Iron supplementation was started with Hb < 120g/L	603	30	23.7	4	38	27.8	137	127	0	24	12	1	0	0	0	0	0	0	0
2	Iron supplementation was started with Hb < 120g/L	604	37	24.8	7	38	25.8	137	127	0	28	8	1	0	0	0	0	0	0	0
2	Iron supplementation was started with Hb < 120g/L	605	31	23.8	3	39	24.3	137	127	0	24	12	1	0	0	0	0	0	0	0
2	Iron supplementation was started with Hb < 120g/L	606	26	23.8	1	38	25.4	147	127	0	32	8	1	0	0	0	0	0	0	0
1	Iron supplementation was started with SF < 30μg/L	607	32	29.8	4	38	26.4	121	128	0	8	4	1	0	0	0	0	0	0	0
1	Iron supplementation was started with SF < 30μg/L	608	28	25.8	2	39	25.7	129	128	0	12	4	1	0	1	0	0	0	0	0
1	Iron supplementation was started with SF < 30μg/L	609	30	24.8	3	40	21	129	128	0	8	8	1	0	0	0	0	0	0	0
1	Iron supplementation was started with SF < 30μg/L	610	30	23.6	3	37	26.4	130	128	0	9	4	1	0	0	0	0	0	0	0
1	Iron supplementation was started with SF < 30μg/L	611	27	22.9	2	39	24.9	130	128	0	8	4	1	0	0	0	0	0	0	0
1	Iron supplementation was started with SF < 30μg/L	612	33	27.5	4	38	20	130	128	0	8	8	1	0	0	0	0	0	0	0
1	Iron supplementation was started with SF < 30μg/L	613	29	25.9	4	38	29	131	128	0	8	4	1	0	0	0	0	0	0	0
1	Iron supplementation was started with SF < 30μg/L	614	28	24.8	4	39	27.9	131	128	0	8	4	1	0	0	0	0	0	0	0
1	Iron supplementation was started with SF < 30μg/L	615	25	22.8	2	38	29.8	132	128	0	8	4	1	0	0	0	0	0	0	0
1	Iron supplementation was started with SF < 30μg/L	616	42	32.8	5	39	29.3	132	128	0	8	4	1	0	0	0	0	0	0	0
1	Iron supplementation was started with SF < 30μg/L	617	26	22.3	2	40	26.8	132	128	0	10	4	1	0	0	0	0	0	0	0
1	Iron supplementation was started with SF < 30μg/L	618	27	23.5	2	38	23.7	132	128	0	9	40	1	0	0	0	0	0	0	0
1	Iron supplementation was started with SF < 30μg/L	619	31	27.9	5	38	21.4	132	128	0	9	8	1	0	0	0	0	0	0	0
1	Iron supplementation was started with SF < 30μg/L	620	27	24.8	2	38	29.5	133	128	0	12	4	1	0	0	0	0	0	0	0
1	Iron supplementation was started with SF < 30μg/L	621	28	23.7	2	37	25.1	133	128	0	12	4	1	0	0	0	0	0	0	0
1	Iron supplementation was started with SF < 30μg/L	622	33	23.5	4	38	22.3	133	128	0	8	4	1	0	0	0	0	0	0	0
1	Iron supplementation was started with SF < 30μg/L	623	32	31.5	1	39	20.8	133	128	0	10	8	1	0	1	0	0	0	1	0
1	Iron supplementation was started with SF < 30μg/L	624	33	25.8	4	38	24.1	134	128	0	9	4	1	0	0	0	0	0	0	0
1	Iron supplementation was started with SF < 30μg/L	625	28	23.8	2	38	22.3	134	128	0	10	4	1	0	0	0	0	0	0	0
1	Iron supplementation was started with SF < 30μg/L	626	30	23.8	3	36	22.2	134	128	0	9	4	1	0	0	0	0	0	0	0
1	Iron supplementation was started with SF < 30μg/L	627	29	22.3	1	39	28	135	128	0	10	4	1	0	0	0	0	0	0	0
1	Iron supplementation was started with SF < 30μg/L	628	28	24.8	2	39	15	135	128	0	10	12	1	0	0	0	0	0	0	0
1	Iron supplementation was started with SF < 30μg/L	629	32	24.8	4	39	25.8	136	128	0	8	4	1	0	0	0	0	0	0	0
1	Iron supplementation was started with SF < 30μg/L	630	31	23.8	3	38	25.3	136	128	0	12	4	1	0	0	0	0	0	1	0
1	Iron supplementation was started with SF < 30μg/L	631	28	24.7	2	40	29.7	137	128	0	12	4	1	0	0	0	0	0	0	0
1	Iron supplementation was started with SF < 30μg/L	632	29	32.8	1	39	28.5	138	128	0	8	4	1	0	0	0	0	0	0	0
1	Iron supplementation was started with SF < 30μg/L	633	31	23.6	1	39	22.9	138	128	0	10	4	1	0	0	0	0	0	0	0
1	Iron supplementation was started with SF < 30μg/L	634	26	24.3	1	38	17.7	138	128	0	9	8	1	0	0	0	0	0	0	0
1	Iron supplementation was started with SF < 30μg/L	635	31	24.8	4	34	29.8	141	128	0	12	4	1	0	0	1	0	1	1	1
1	Iron supplementation was started with SF < 30μg/L	636	29	27.5	3	39	27.2	141	128	0	10	4	1	0	0	0	0	0	0	0
1	Iron supplementation was started with SF < 30μg/L	637	27	23.8	3	38	29.4	142	128	0	10	4	1	0	1	0	0	0	1	0
2	Iron supplementation was started with Hb < 120g/L	638	22	24.9	2	39	26.6	138	128	0	24	12	1	0	0	0	0	0	0	0
2	Iron supplementation was started with Hb < 120g/L	639	25	24.9	1	38	17.7	138	128	0	32	12	1	0	0	0	0	0	0	0
1	Iron supplementation was started with SF < 30μg/L	640	30	23.8	5	38	29.7	130	129	0	10	4	1	0	0	0	0	0	0	0
1	Iron supplementation was started with SF < 30μg/L	641	40	27.8	4	39	29.8	132	129	0	9	4	1	0	0	0	0	0	0	0
1	Iron supplementation was started with SF < 30μg/L	642	27	24.8	2	34	24.6	132	129	0	10	4	1	0	0	1	0	0	0	1
1	Iron supplementation was started with SF < 30μg/L	643	36	23.8	3	39	21.4	132	129	0	9	8	1	0	1	0	0	0	0	0
1	Iron supplementation was started with SF < 30μg/L	644	32	27.9	3	39	21	132	129	0	8	8	1	0	0	0	0	0	0	0
1	Iron supplementation was started with SF < 30μg/L	645	34	24.9	4	38	26.9	134	129	0	12	4	1	0	1	0	0	0	0	0
1	Iron supplementation was started with SF < 30μg/L	646	25	23.6	2	36	25.6	134	129	0	9	4	1	0	0	0	0	0	0	1
1	Iron supplementation was started with SF < 30μg/L	647	30	24.3	3	39	21.6	134	129	0	9	8	1	0	0	0	0	0	0	0
1	Iron supplementation was started with SF < 30μg/L	648	31	23.7	3	38	18.5	135	129	0	12	12	1	0	0	0	0	0	0	0
1	Iron supplementation was started with SF < 30μg/L	649	27	23.7	2	38	29	136	129	0	10	4	1	0	0	0	0	0	0	0
1	Iron supplementation was started with SF < 30μg/L	650	34	23.6	5	36	28.6	136	129	0	9	4	1	1	0	0	0	0	0	1
1	Iron supplementation was started with SF < 30μg/L	651	30	25.8	2	34	25.7	136	129	0	12	4	1	1	0	1	0	0	1	1
1	Iron supplementation was started with SF < 30μg/L	652	27	23.5	3	39	28.9	139	129	0	12	4	1	0	0	0	0	0	0	0
1	Iron supplementation was started with SF < 30μg/L	653	27	23.8	1	36	28.5	139	129	0	9	4	1	0	0	1	0	0	1	1
1	Iron supplementation was started with SF < 30μg/L	654	28	24.8	3	38	25.7	139	129	0	9	4	1	0	0	0	0	0	0	0
1	Iron supplementation was started with SF < 30μg/L	655	28	23.7	2	38	22.5	139	129	0	8	8	1	0	0	0	0	0	0	0
1	Iron supplementation was started with SF < 30μg/L	656	26	22.3	2	40	16.8	139	129	0	12	12	1	0	0	0	0	0	0	0
1	Iron supplementation was started with SF < 30μg/L	657	30	30.8	3	40	22.3	140	129	0	10	8	1	0	0	0	0	0	0	0
1	Iron supplementation was started with SF < 30μg/L	658	31	28.9	4	32	26.6	143	129	0	8	4	1	1	1	0	0	1	0	1
2	Iron supplementation was started with Hb < 120g/L	659	24	23.5	2	39	21.8	123	130	0	32	12	1	0	0	0	0	0	0	0
2	Iron supplementation was started with Hb < 120g/L	660	37	24.7	5	40	28.3	130	130	0	24	8	1	0	0	0	0	0	0	0
2	Iron supplementation was started with Hb < 120g/L	661	25	27.5	3	40	27.1	130	130	0	28	8	1	1	1	0	0	0	0	0
2	Iron supplementation was started with Hb < 120g/L	662	25	23.8	2	40	27.2	138	130	0	24	12	1	0	1	0	0	0	1	0
1	Iron supplementation was started with SF < 30μg/L	663	31	28.9	2	39	20.6	128	130	0	10	8	1	0	0	0	0	0	0	0
1	Iron supplementation was started with SF < 30μg/L	664	31	23.8	3	38	27.9	131	130	0	9	4	1	0	0	0	0	0	0	0
1	Iron supplementation was started with SF < 30μg/L	665	35	28.9	5	40	24.9	131	130	0	8	4	1	0	1	0	0	0	0	0
1	Iron supplementation was started with SF < 30μg/L	666	33	26.7	5	38	29.8	132	130	0	9	4	1	0	0	0	0	0	0	0
1	Iron supplementation was started with SF < 30μg/L	667	33	24.8	1	40	29.1	132	130	0	8	4	1	0	0	0	0	0	0	0
1	Iron supplementation was started with SF < 30μg/L	668	30	24.9	1	40	29	132	130	0	8	4	1	0	0	0	0	0	0	0
1	Iron supplementation was started with SF < 30μg/L	669	25	25.8	2	38	28	132	130	0	10	4	1	0	0	0	0	0	0	0
1	Iron supplementation was started with SF < 30μg/L	670	37	23.5	5	38	28	132	130	0	8	4	1	0	0	0	0	0	0	0
2	Iron supplementation was started with Hb < 120g/L	671	21	24.3	1	40	27.3	140	130	0	24	12	1	0	0	0	0	0	0	0
1	Iron supplementation was started with SF < 30μg/L	672	37	24.7	2	38	25.4	132	130	0	8	4	1	0	0	0	0	0	0	0
1	Iron supplementation was started with SF < 30μg/L	673	28	23.6	5	39	24.4	133	130	0	12	4	1	0	0	0	0	0	0	0
1	Iron supplementation was started with SF < 30μg/L	674	35	22.9	6	39	25.4	134	130	0	12	4	1	0	0	0	0	0	0	0
1	Iron supplementation was started with SF < 30μg/L	675	33	25.8	3	34	29.2	135	130	0	8	4	1	1	0	0	0	1	0	1
1	Iron supplementation was started with SF < 30μg/L	676	28	23.5	2	39	26.7	135	130	0	10	4	1	0	0	0	0	0	0	0
1	Iron supplementation was started with SF < 30μg/L	677	27	28.9	2	40	26.3	135	130	0	12	4	1	1	1	0	0	0	0	0
1	Iron supplementation was started with SF < 30μg/L	678	29	24.3	1	38	16.2	135	130	0	8	8	1	0	0	0	0	0	0	0
1	Iron supplementation was started with SF < 30μg/L	679	34	31.5	4	38	29.6	137	130	0	9	4	1	0	0	0	0	0	0	0
1	Iron supplementation was started with SF < 30μg/L	680	26	23.5	1	36	26.3	138	130	0	10	4	1	0	0	0	0	0	0	1
1	Iron supplementation was started with SF < 30μg/L	681	23	21.5	1	38	22.6	138	130	0	8	4	1	0	0	0	0	0	0	0
1	Iron supplementation was started with SF < 30μg/L	682	44	28.9	4	37	25.8	140	130	0	12	4	1	0	1	0	0	0	0	0
1	Iron supplementation was started with SF < 30μg/L	683	40	30.8	3	38	23.3	141	130	0	8	8	1	0	1	0	0	0	0	0
1	Iron supplementation was started with SF < 30μg/L	684	29	29.8	2	40	22.4	145	130	0	8	8	1	0	0	0	0	0	0	0
2	Iron supplementation was started with Hb < 120g/L	685	30	24.8	4	39	17.8	130	131	0	24	12	1	0	0	0	0	0	0	0
1	Iron supplementation was started with SF < 30μg/L	686	31	23.7	3	39	28.6	134	131	0	10	4	1	0	1	0	0	0	0	0
1	Iron supplementation was started with SF < 30μg/L	687	37	23.8	1	38	27.1	139	131	0	12	4	1	0	0	0	0	0	0	0
1	Iron supplementation was started with SF < 30μg/L	688	24	22.6	1	38	17.3	151	131	0	9	4	1	0	0	0	0	0	0	0
1	Iron supplementation was started with SF < 30μg/L	689	26	22.9	3	40	28.4	135	132	0	12	4	1	0	0	0	0	0	0	0
1	Iron supplementation was started with SF < 30μg/L	690	23	22.5	3	39	20.9	135	132	0	12	8	1	0	0	0	0	0	1	0
1	Iron supplementation was started with SF < 30μg/L	691	23	22.9	1	38	29.7	142	132	0	9	4	1	0	0	0	0	0	0	0
1	Iron supplementation was started with SF < 30μg/L	692	29	24.8	1	39	29.4	144	134	0	9	4	1	0	0	0	0	0	0	0
1	Iron supplementation was started with SF < 30μg/L	693	32	25.9	4	38	29.2	128	135	0	10	4	1	0	0	0	0	0	0	0
1	Iron supplementation was started with SF < 30μg/L	694	30	23.6	3	39	29.6	136	135	0	12	4	1	0	1	0	0	0	0	0
1	Iron supplementation was started with SF < 30μg/L	695	37	23.8	4	38	25.9	136	135	0	12	4	1	0	0	0	0	0	0	0
1	Iron supplementation was started with SF < 30μg/L	696	25	30.2	1	39	29.6	141	135	0	9	4	1	0	1	0	0	0	0	0
1	Iron supplementation was started with SF < 30μg/L	697	32	23.8	3	38	26.5	144	135	0	10	4	1	0	0	0	0	0	0	0
1	Iron supplementation was started with SF < 30μg/L	698	32	24.7	4	40	22.1	145	135	0	8	4	1	0	0	0	0	0	0	0
2	Iron supplementation was started with Hb < 120g/L	699	32	30.2	4	37	29.9	147	137	0	36	8	1	0	0	0	0	0	0	0
1	Iron supplementation was started with SF < 30μg/L	700	34	24.8	4	38	29.2	147	137	0	8	4	1	0	1	0	0	0	0	0
1	Iron supplementation was started with SF < 30μg/L	701	32	23.7	4	38	29.8	153	140	0	9	4	1	0	0	0	0	0	0	0
